# Supplementary material for: Crystal structure of β-benzyl dl-aspartate N-carb­oxyanhydride
Source: Acta Crystallogr E Crystallogr Commun. 2017 Feb 24;73(Pt 3):445–7. doi: 10.1107/S2056989017003024 (PMC5347073; doi:10.1107/S2056989017003024)
Supplement: Supplementary file 1 [file e-73-00445-sup1.cif]

##############################################################################
#                                                                            #
# This CIF contains the data in a paper accepted for publication in          #
# Acta Crystallographica Section E. It conforms to the requirements of       #
# Notes for Authors for Acta Crystallographica Section E, and has been       #
# peer reviewed under the auspices of the IUCr Commission on Journals.       #
#                                                                            #
# Full details of the Crystallographic Information File format               #
# are given in the paper "The Crystallographic Information File (CIF):       #
# a New Standard Archive File for Crystallography" by S. R. Hall, F. H.      #
# Allen and I. D. Brown [Acta Cryst. (1991), A47, 655-685].                  #
#                                                                            #
# The current version of the core CIF dictionary is obtainable from          #
# ftp://ftp.iucr.org/pub/cif_core.dic.                                       #
#                                                                            #
# Software is freely available for graphical display of the structure(s)     #
# in this CIF. For information consult the CIF software page                 #
# http://www.iucr.org/resources/cif/software.                                #
#                                                                            #
# This file may be used for bona fide research purposes within the           #
# scientific community so long as proper attribution is given to the journal # 
# article from which it was obtained.                                        #
#                                                                            #
##############################################################################
data_I
_audit_creation_method     SHELXL-97
_journal_date_recd_electronic     2017-02-01
_journal_date_accepted     2017-02-23
_journal_name_full     'Acta Crystallographica, Section E'
_journal_year     2017
_journal_volume     73
_journal_issue      3
_journal_page_first     445
_journal_page_last     447
_journal_paper_category     GO
_journal_paper_doi     10.1107/S2056989017003024
_journal_coeditor_code     SU5349
_publ_contact_author_name     'Hitoshi Kanazawa'
_publ_contact_author_address
;
Faculty of Symbiotic Systems Science, Fukushima University,
1 Kanayagawa, Fukushima, 960-1296, Japan.
;
_publ_contact_author_email     'kana@sss.fukushima-u.ac.jp'
_publ_contact_author_fax     '+81-24-548-3181'
_publ_contact_author_phone     '+81-24-548-8184'
_publ_section_title
;
Crystal structure of \b-benzyl <i>DL</i>-aspartate <i>N</i>-carboxyanhydride
;
loop_
    _publ_author_name
    _publ_author_address
    'Kanazawa, Hitoshi'
;
Faculty of Symbiotic Systems Science, Fukushima University, 1 Kanayagawa,
Fukushima, 960-1296, Japan
;
    'Inada, Aya'
;
Faculty of Symbiotic Systems Science, Fukushima University, 1 Kanayagawa,
Fukushima, 960-1296, Japan
;
_publ_section_synopsis
;
In the title racemic compound, the benzyl ring is almost normal to the
oxazolidine ring, with a dihedral angle of 80.11(12)\%. In the crystal,
inversion dimers are formed between the <i>L</i>- and <i>D</i>-enantiomers
<i>via</i> pairs of N---H...O hydrogen bonds.
;
_chemical_name_systematic
;
Benzyl 2-(2,5-dioxooxazolidin-4-yl)acetate
;
_chemical_name_common
;
\b-Benzyl <i>DL</i>-aspartate <i>N</i>-carboxyanhydride
;
_chemical_formula_moiety     'C12 H11 N O5'
_chemical_formula_sum     'C12 H11 N O5'
_chemical_formula_iupac     'C12 H11 N O5'
_chemical_formula_weight     249.22
_chemical_melting_point     ?
_symmetry_cell_setting     orthorhombic
_symmetry_space_group_name_H-M     'P b c a'
_symmetry_space_group_name_Hall     '-P 2ac 2ab'
loop_
    _symmetry_equiv_pos_as_xyz
    'x, y, z'
    '-x+1/2, y+1/2, z'
    'x, -y+1/2, z+1/2'
    '-x+1/2, -y, z+1/2'
    '-x, -y, -z'
    'x-1/2, -y-1/2, -z'
    '-x, y-1/2, -z-1/2'
    'x-1/2, y, -z-1/2'
_cell_length_a     8.6065(8)
_cell_length_b     12.1558(12)
_cell_length_c     23.820(2)
_cell_angle_alpha     90.00
_cell_angle_beta     90.00
_cell_angle_gamma     90.00
_cell_volume     2492.0(4)
_cell_formula_units_Z     8
_cell_measurement_reflns_used     15837
_cell_measurement_theta_min     3.02
_cell_measurement_theta_max     27.64
_cell_measurement_temperature     293(2)
_exptl_crystal_description     Prism
_exptl_crystal_colour     Colourless
_exptl_crystal_size_max     0.43
_exptl_crystal_size_mid     0.23
_exptl_crystal_size_min     0.03
_exptl_crystal_density_diffrn     1.328
_exptl_crystal_density_meas     ?
_exptl_crystal_density_method     'not measured'
_exptl_crystal_F_000     1040
_exptl_absorpt_coefficient_mu     0.105
_exptl_absorpt_correction_type     multi-scan
_exptl_absorpt_process_details
;
(<i>REQAB</i>; Rigaku, 1998)
;
_exptl_absorpt_correction_T_min     0.862
_exptl_absorpt_correction_T_max     0.997
_exptl_special_details     ?
_diffrn_ambient_temperature     293(2)
_diffrn_radiation_type     MoK\a
_diffrn_radiation_wavelength     0.71075
_diffrn_radiation_source     'fine-focus sealed tube'
_diffrn_radiation_monochromator     graphite
_diffrn_measurement_device_type     'Rigaku XtaLAB mini'
_diffrn_measurement_method     \w
_diffrn_detector_area_resol_mean     6.849
_diffrn_reflns_number     24433
_diffrn_reflns_av_R_equivalents     0.0843
_diffrn_reflns_av_sigmaI/netI     0.0477
_diffrn_reflns_theta_min     3.02
_diffrn_reflns_theta_max     27.48
_diffrn_reflns_theta_full     27.48
_diffrn_measured_fraction_theta_max     0.999
_diffrn_measured_fraction_theta_full     0.999
_diffrn_reflns_limit_h_min     -11
_diffrn_reflns_limit_h_max     11
_diffrn_reflns_limit_k_min     -15
_diffrn_reflns_limit_k_max     15
_diffrn_reflns_limit_l_min     -30
_diffrn_reflns_limit_l_max     30
_diffrn_standards_number     24433
_diffrn_standards_interval_count     ?
_diffrn_standards_interval_time     ?
_diffrn_standards_decay_%     ?
_refine_special_details
;
 Refinement of F^2^ against ALL reflections.  The weighted R-factor wR and
 goodness of fit S are based on F^2^, conventional R-factors R are based
 on F, with F set to zero for negative F^2^. The threshold expression of
 F^2^ > 2sigma(F^2^) is used only for calculating R-factors(gt) etc. and is
 not relevant to the choice of reflections for refinement.  R-factors based
 on F^2^ are statistically about twice as large as those based on F, and R-
 factors based on ALL data will be even larger.
;
_reflns_number_total     2861
_reflns_number_gt     1520
_reflns_threshold_expression     >2sigma(I)
_refine_ls_structure_factor_coef     Fsqd
_refine_ls_matrix_type     full
_refine_ls_R_factor_all     0.1083
_refine_ls_R_factor_gt     0.0468
_refine_ls_wR_factor_gt     0.0974
_refine_ls_wR_factor_ref     0.1153
_refine_ls_goodness_of_fit_ref     0.981
_refine_ls_restrained_S_all     0.981
_refine_ls_number_reflns     2861
_refine_ls_number_parameters     166
_refine_ls_number_restraints     0
_refine_ls_hydrogen_treatment     mixed
_refine_ls_weighting_scheme     calc
_refine_ls_weighting_details
         'calc w=1/[\s^2^(Fo^2^)+(0.0503P)^2^+0.0000P] where P=(Fo^2^+2Fc^2^)/3'
_atom_sites_solution_hydrogens     geom
_atom_sites_solution_primary     direct
_atom_sites_solution_secondary     difmap
_refine_ls_shift/su_max     0.020
_refine_ls_shift/su_mean     0.001
_refine_diff_density_max     0.126
_refine_diff_density_min     -0.162
_refine_ls_extinction_method     none
_refine_ls_extinction_coef     ?
loop_
    _atom_type_symbol
    _atom_type_description
    _atom_type_scat_dispersion_real
    _atom_type_scat_dispersion_imag
    _atom_type_scat_source
    'O' 'O' 0.0106 0.0060
                         'International Tables Vol C Tables 4.2.6.8 and 6.1.1.4'
    'N' 'N' 0.0061 0.0033
                         'International Tables Vol C Tables 4.2.6.8 and 6.1.1.4'
    'C' 'C' 0.0033 0.0016
                         'International Tables Vol C Tables 4.2.6.8 and 6.1.1.4'
    'H' 'H' 0.0000 0.0000
                         'International Tables Vol C Tables 4.2.6.8 and 6.1.1.4'
_computing_data_collection
;
CrystalClear (Rigaku, 2009)
;
_computing_cell_refinement
;
CrystalClear (Rigaku, 2009)
;
_computing_data_reduction
;
CrystalClear (Rigaku, 2009)
;
_computing_structure_solution
;
SHELXS97 (Sheldrick, 2008)
;
_computing_structure_refinement
;
SHELXL97 (Sheldrick, 2008)
;
_computing_molecular_graphics
;
CrystalStructure (Rigaku, 2009) and Mercury (Macrae <i>et al.</i>,
2008)
;
_computing_publication_material
;
CrystalStructure (Rigaku, 2009)
;
loop_
    _atom_site_type_symbol
    _atom_site_label
    _atom_site_fract_x
    _atom_site_fract_y
    _atom_site_fract_z
    _atom_site_U_iso_or_equiv
    _atom_site_adp_type
    _atom_site_calc_flag
    _atom_site_refinement_flags
    _atom_site_occupancy
    _atom_site_symmetry_multiplicity
    _atom_site_disorder_assembly
    _atom_site_disorder_group
    O O1 -0.15716(18) -0.06365(9) 0.53169(7) 0.0695(5) Uani d . 1 1 . .
    O O2 -0.32140(15) 0.05348(9) 0.57507(6) 0.0558(4) Uani d . 1 1 . .
    O O3 -0.43399(16) 0.20638(11) 0.60784(7) 0.0696(5) Uani d . 1 1 . .
    O O4 0.09214(16) 0.32273(12) 0.53621(6) 0.0675(5) Uani d . 1 1 . .
    O O5 0.12154(15) 0.39128(11) 0.62231(6) 0.0592(4) Uani d . 1 1 . .
    N N1 -0.10097(17) 0.11990(11) 0.54204(7) 0.0428(4) Uani d . 1 1 . .
    C C1 -0.1845(2) 0.02906(14) 0.54691(8) 0.0475(5) Uani d . 1 1 . .
    C C2 -0.3277(2) 0.16511(14) 0.58457(8) 0.0476(5) Uani d . 1 1 . .
    C C3 -0.1816(2) 0.21622(12) 0.56219(7) 0.0392(4) Uani d . 1 1 . .
    H H3 -0.2066 0.2647 0.5306 0.047 Uiso calc R 1 1 . .
    C C4 -0.0952(2) 0.28038(14) 0.60680(8) 0.0434(5) Uani d . 1 1 . .
    H H4A -0.1628 0.3370 0.6219 0.052 Uiso calc R 1 1 . .
    H H4B -0.0670 0.2314 0.6373 0.052 Uiso calc R 1 1 . .
    C C5 0.0486(2) 0.33268(14) 0.58341(9) 0.0462(5) Uani d . 1 1 . .
    C C6 0.2629(3) 0.44719(19) 0.60384(10) 0.0760(7) Uani d . 1 1 . .
    H H6A 0.2391 0.5005 0.5748 0.091 Uiso calc R 1 1 . .
    H H6B 0.3369 0.3945 0.5890 0.091 Uiso calc R 1 1 . .
    C C7 0.3277(2) 0.50317(18) 0.65424(9) 0.0582(6) Uani d . 1 1 . .
    C C8 0.2818(2) 0.60778(18) 0.66805(10) 0.0649(6) Uani d . 1 1 . .
    H H8 0.2141 0.6455 0.6445 0.078 Uiso calc R 1 1 . .
    C C9 0.3345(3) 0.6578(2) 0.71624(13) 0.0841(8) Uani d . 1 1 . .
    H H9 0.3019 0.7286 0.7253 0.101 Uiso calc R 1 1 . .
    C C10 0.4331(4) 0.6039(3) 0.75019(13) 0.1036(10) Uani d . 1 1 . .
    H H10 0.4679 0.6375 0.7829 0.124 Uiso calc R 1 1 . .
    C C11 0.4824(4) 0.5014(3) 0.73727(16) 0.1274(12) Uani d . 1 1 . .
    H H11 0.5516 0.4652 0.7609 0.153 Uiso calc R 1 1 . .
    C C12 0.4298(3) 0.4500(2) 0.68874(14) 0.1006(10) Uani d . 1 1 . .
    H H12 0.4640 0.3796 0.6798 0.121 Uiso calc R 1 1 . .
    H H1 -0.023(2) 0.1231(14) 0.5219(8) 0.051 Uiso d . 1 1 . .
loop_
    _atom_site_aniso_label
    _atom_site_aniso_U_11
    _atom_site_aniso_U_22
    _atom_site_aniso_U_33
    _atom_site_aniso_U_12
    _atom_site_aniso_U_13
    _atom_site_aniso_U_23
    O1 0.0806(11) 0.0323(7) 0.0957(12) -0.0054(7) 0.0248(9) -0.0072(7)
    O2 0.0549(9) 0.0408(7) 0.0716(10) -0.0091(6) 0.0160(7) -0.0024(6)
    O3 0.0517(9) 0.0652(9) 0.0918(12) 0.0024(7) 0.0223(9) -0.0117(8)
    O4 0.0644(10) 0.0866(11) 0.0514(10) -0.0233(8) 0.0137(8) -0.0240(8)
    O5 0.0541(8) 0.0741(9) 0.0492(9) -0.0240(7) 0.0029(7) -0.0147(7)
    N1 0.0395(9) 0.0326(8) 0.0562(11) -0.0019(7) 0.0074(8) -0.0022(7)
    C1 0.0497(12) 0.0366(10) 0.0562(14) -0.0024(9) 0.0075(10) 0.0014(9)
    C2 0.0462(12) 0.0437(10) 0.0529(12) 0.0010(9) 0.0015(10) -0.0045(9)
    C3 0.0396(10) 0.0329(9) 0.0452(11) 0.0028(8) 0.0000(9) -0.0027(7)
    C4 0.0432(11) 0.0428(10) 0.0441(11) 0.0005(8) 0.0016(9) -0.0044(8)
    C5 0.0461(11) 0.0462(10) 0.0463(12) -0.0027(9) -0.0010(10) -0.0087(10)
    C6 0.0619(14) 0.1002(17) 0.0660(16) -0.0381(13) 0.0104(13) -0.0191(13)
    C7 0.0450(12) 0.0712(14) 0.0583(15) -0.0193(11) 0.0005(11) -0.0107(11)
    C8 0.0487(13) 0.0744(14) 0.0714(16) -0.0113(11) 0.0008(12) 0.0003(12)
    C9 0.0662(17) 0.0880(17) 0.098(2) -0.0203(14) 0.0095(16) -0.0349(16)
    C10 0.085(2) 0.144(3) 0.082(2) -0.022(2) -0.0167(17) -0.041(2)
    C11 0.113(3) 0.141(3) 0.128(3) 0.009(2) -0.070(2) -0.019(2)
    C12 0.089(2) 0.0844(18) 0.128(3) 0.0070(15) -0.035(2) -0.0211(18)
_geom_special_details
;
 All esds (except the esd in the dihedral angle between two l.s. planes)
 are estimated using the full covariance matrix.  The cell esds are taken
 into account individually in the estimation of esds in distances, angles
 and torsion angles; correlations between esds in cell parameters are only
 used when they are defined by crystal symmetry.  An approximate (isotropic)
 treatment of cell esds is used for estimating esds involving l.s. planes.
;
loop_
    _geom_bond_atom_site_label_1
    _geom_bond_atom_site_label_2
    _geom_bond_site_symmetry_2
    _geom_bond_distance
    _geom_bond_publ_flag
    O1 C1 . 1.2070(19) ?
    O2 C2 . 1.377(2) ?
    O2 C1 . 1.388(2) ?
    O3 C2 . 1.181(2) ?
    O4 C5 . 1.191(2) ?
    O5 C5 . 1.327(2) ?
    O5 C6 . 1.461(2) ?
    N1 C1 . 1.323(2) ?
    N1 C3 . 1.443(2) ?
    N1 H1 . 0.827(19) ?
    C2 C3 . 1.501(2) ?
    C3 C4 . 1.513(2) ?
    C3 H3 . 0.9800 ?
    C4 C5 . 1.499(2) ?
    C4 H4A . 0.9700 ?
    C4 H4B . 0.9700 ?
    C6 C7 . 1.488(3) ?
    C6 H6A . 0.9700 ?
    C6 H6B . 0.9700 ?
    C7 C12 . 1.365(3) ?
    C7 C8 . 1.372(3) ?
    C8 C9 . 1.376(3) ?
    C8 H8 . 0.9300 ?
    C9 C10 . 1.343(4) ?
    C9 H9 . 0.9300 ?
    C10 C11 . 1.352(4) ?
    C10 H10 . 0.9300 ?
    C11 C12 . 1.390(4) ?
    C11 H11 . 0.9300 ?
    C12 H12 . 0.9300 ?
loop_
    _geom_angle_atom_site_label_1
    _geom_angle_atom_site_label_2
    _geom_angle_atom_site_label_3
    _geom_angle_site_symmetry_1
    _geom_angle_site_symmetry_3
    _geom_angle
    _geom_angle_publ_flag
    C2 O2 C1 . . 108.89(14) ?
    C5 O5 C6 . . 115.67(15) ?
    C1 N1 C3 . . 112.76(15) ?
    C1 N1 H1 . . 122.1(12) ?
    C3 N1 H1 . . 123.1(12) ?
    O1 C1 N1 . . 130.31(19) ?
    O1 C1 O2 . . 120.71(16) ?
    N1 C1 O2 . . 108.98(14) ?
    O3 C2 O2 . . 121.75(18) ?
    O3 C2 C3 . . 129.78(16) ?
    O2 C2 C3 . . 108.46(15) ?
    N1 C3 C2 . . 100.67(13) ?
    N1 C3 C4 . . 114.58(15) ?
    C2 C3 C4 . . 112.05(15) ?
    N1 C3 H3 . . 109.7 ?
    C2 C3 H3 . . 109.7 ?
    C4 C3 H3 . . 109.7 ?
    C5 C4 C3 . . 111.29(16) ?
    C5 C4 H4A . . 109.4 ?
    C3 C4 H4A . . 109.4 ?
    C5 C4 H4B . . 109.4 ?
    C3 C4 H4B . . 109.4 ?
    H4A C4 H4B . . 108.0 ?
    O4 C5 O5 . . 124.41(17) ?
    O4 C5 C4 . . 124.57(17) ?
    O5 C5 C4 . . 111.02(17) ?
    O5 C6 C7 . . 106.37(17) ?
    O5 C6 H6A . . 110.5 ?
    C7 C6 H6A . . 110.5 ?
    O5 C6 H6B . . 110.5 ?
    C7 C6 H6B . . 110.5 ?
    H6A C6 H6B . . 108.6 ?
    C12 C7 C8 . . 118.7(2) ?
    C12 C7 C6 . . 120.7(2) ?
    C8 C7 C6 . . 120.6(2) ?
    C7 C8 C9 . . 121.0(2) ?
    C7 C8 H8 . . 119.5 ?
    C9 C8 H8 . . 119.5 ?
    C10 C9 C8 . . 119.7(3) ?
    C10 C9 H9 . . 120.2 ?
    C8 C9 H9 . . 120.2 ?
    C9 C10 C11 . . 120.7(3) ?
    C9 C10 H10 . . 119.6 ?
    C11 C10 H10 . . 119.6 ?
    C10 C11 C12 . . 120.1(3) ?
    C10 C11 H11 . . 120.0 ?
    C12 C11 H11 . . 120.0 ?
    C7 C12 C11 . . 119.8(3) ?
    C7 C12 H12 . . 120.1 ?
    C11 C12 H12 . . 120.1 ?
loop_
    _geom_torsion_atom_site_label_1
    _geom_torsion_atom_site_label_2
    _geom_torsion_atom_site_label_3
    _geom_torsion_atom_site_label_4
    _geom_torsion_site_symmetry_1
    _geom_torsion_site_symmetry_2
    _geom_torsion_site_symmetry_3
    _geom_torsion_site_symmetry_4
    _geom_torsion
    _geom_torsion_publ_flag
    C3 N1 C1 O1 . . . . 175.5(2) ?
    C3 N1 C1 O2 . . . . -5.3(2) ?
    C2 O2 C1 O1 . . . . -176.46(19) ?
    C2 O2 C1 N1 . . . . 4.3(2) ?
    C1 O2 C2 O3 . . . . 179.69(19) ?
    C1 O2 C2 C3 . . . . -1.6(2) ?
    C1 N1 C3 C2 . . . . 4.1(2) ?
    C1 N1 C3 C4 . . . . 124.47(18) ?
    O3 C2 C3 N1 . . . . 177.2(2) ?
    O2 C2 C3 N1 . . . . -1.29(19) ?
    O3 C2 C3 C4 . . . . 55.0(3) ?
    O2 C2 C3 C4 . . . . -123.50(16) ?
    N1 C3 C4 C5 . . . . 67.26(19) ?
    C2 C3 C4 C5 . . . . -178.86(14) ?
    C6 O5 C5 O4 . . . . 0.9(3) ?
    C6 O5 C5 C4 . . . . -179.29(17) ?
    C3 C4 C5 O4 . . . . -1.9(3) ?
    C3 C4 C5 O5 . . . . 178.29(14) ?
    C5 O5 C6 C7 . . . . -177.72(18) ?
    O5 C6 C7 C12 . . . . 89.3(3) ?
    O5 C6 C7 C8 . . . . -88.3(2) ?
    C12 C7 C8 C9 . . . . -1.4(3) ?
    C6 C7 C8 C9 . . . . 176.3(2) ?
    C7 C8 C9 C10 . . . . 0.4(4) ?
    C8 C9 C10 C11 . . . . 0.6(5) ?
    C9 C10 C11 C12 . . . . -0.7(6) ?
    C8 C7 C12 C11 . . . . 1.3(4) ?
    C6 C7 C12 C11 . . . . -176.4(3) ?
    C10 C11 C12 C7 . . . . -0.3(5) ?
loop_
    _geom_hbond_atom_site_label_d
    _geom_hbond_atom_site_label_h
    _geom_hbond_atom_site_label_a
    _geom_hbond_site_symmetry_a
    _geom_hbond_distance_dh
    _geom_hbond_distance_ha
    _geom_hbond_distance_da
    _geom_hbond_angle_dha
    N1 H1 O1 5_556 0.83(2) 2.13(2) 2.913(3) 157(2)
    C3 H3 O1 2_455 0.98 2.39 3.101(2) 129
