# Supplementary material for: Crystal structure of β-benzyl dl-aspartate N-carb­oxyanhydride
Source: Acta Crystallogr E Crystallogr Commun. 2017 Feb 24;73(Pt 3):445–7. doi: 10.1107/S2056989017003024 (PMC5347073; doi:10.1107/S2056989017003024)
Supplement: Supplementary file 2 [file e-73-00445-Isup2.hkl]

# 
# h,k,l, Fc-squared, Fo-squared, sigma(Fo-squared) and status flag 
# 
data_I
_shelx_title ' User-defined' 
_shelx_refln_list_code          4 
_shelx_F_calc_maximum      259.41 
_exptl_crystal_F_000      1040.00 
_reflns_d_resolution_high  0.7702 
 
loop_ 
 _symmetry_equiv_pos_as_xyz 
 'x, y, z' 
 '-x+1/2, y+1/2, z' 
 'x, -y+1/2, z+1/2' 
 '-x+1/2, -y, z+1/2' 
 '-x, -y, -z' 
 'x-1/2, -y-1/2, -z' 
 '-x, y-1/2, -z-1/2' 
 'x-1/2, y, -z-1/2' 
 
_cell_length_a     8.6065 
_cell_length_b    12.1558 
_cell_length_c    23.8196 
_cell_angle_alpha  90.000 
_cell_angle_beta   90.000 
_cell_angle_gamma  90.000 
 
_shelx_F_squared_multiplier     1.000 
 
loop_ 
 _refln_index_h 
 _refln_index_k 
 _refln_index_l 
 _refln_F_squared_calc 
 _refln_F_squared_meas 
 _refln_F_squared_sigma 
 _refln_observed_status 
   2   0   0     1381.55     1261.62     25.68 o 
   4   0   0     8863.10     9442.91    143.09 o 
   6   0   0        5.59       34.96     17.66 o 
   8   0   0     1285.89     1353.07     60.77 o 
  10   0   0       30.18       -8.84     18.76 o 
   2   1   0    13861.96    14705.84    113.72 o 
   4   1   0      406.77      405.18     15.14 o 
   6   1   0      187.25      203.21     18.38 o 
   8   1   0      164.73      161.68     18.63 o 
  10   1   0        3.53       -1.83     10.25 o 
   0   2   0     5780.31     5354.92     41.92 o 
   2   2   0     5876.70     5847.78     51.73 o 
   4   2   0      816.49      844.99     22.04 o 
   6   2   0     1362.51     1428.55     36.91 o 
   8   2   0       29.83        9.91     12.22 o 
  10   2   0        5.21       11.81     16.03 o 
   2   3   0     7375.14     7593.76     75.87 o 
   4   3   0     4524.99     4682.98     65.06 o 
   6   3   0       30.33       27.05     10.43 o 
   8   3   0       68.20       91.38     13.53 o 
  10   3   0        2.12       12.46     16.91 o 
   0   4   0      703.96      675.93     17.40 o 
   2   4   0      384.25      374.74     10.62 o 
   4   4   0     1169.03     1179.24     25.49 o 
   6   4   0      394.04      399.48     22.54 o 
   8   4   0      251.49      222.72     18.08 o 
  10   4   0        0.16       11.28     18.07 o 
   2   5   0     1352.76     1414.37     33.62 o 
   4   5   0      435.51      393.01     14.75 o 
   6   5   0      184.17      215.56     18.44 o 
   8   5   0        0.37       -5.28     11.36 o 
  10   5   0        5.40       -4.08     13.63 o 
   0   6   0      208.03      202.19     12.66 o 
   2   6   0      355.68      355.68     10.89 o 
   4   6   0      127.10      103.87     10.06 o 
   6   6   0      200.72      198.49     17.50 o 
   8   6   0      142.48      130.55     20.36 o 
  10   6   0       36.74       20.97     19.71 o 
   2   7   0     1528.58     1532.18     27.13 o 
   4   7   0       31.40       65.28      9.89 o 
   6   7   0       15.33       15.13      9.83 o 
   8   7   0        9.22       32.56     26.01 o 
  10   7   0       84.48      117.44     23.12 o 
   0   8   0      979.75      921.21     60.98 o 
   2   8   0       84.32      114.24      9.48 o 
   4   8   0        0.64        9.43      7.82 o 
   6   8   0       25.86       27.95     10.44 o 
   8   8   0      154.07      177.43     22.39 o 
   2   9   0      773.43      767.56     24.59 o 
   4   9   0      160.96      132.68     11.78 o 
   6   9   0        5.10       16.49     10.07 o 
   8   9   0        7.80        4.77     13.32 o 
   0  10   0       15.06        4.87      9.22 o 
   2  10   0      268.60      259.72     14.70 o 
   4  10   0       23.85       23.73      9.30 o 
   6  10   0      162.70      152.66     16.49 o 
   8  10   0        9.36       56.65     24.56 o 
   2  11   0      969.30      872.14     29.55 o 
   4  11   0      225.97      237.29     18.57 o 
   6  11   0        0.00       -1.42     11.42 o 
   8  11   0       58.59       46.71     24.51 o 
   0  12   0      294.80      329.26     32.89 o 
   2  12   0       23.68       17.32     14.67 o 
   4  12   0       21.88        6.93      9.44 o 
   6  12   0       52.80       41.37     21.44 o 
   2  13   0       27.49       32.25     14.94 o 
   4  13   0       69.55       69.11     17.21 o 
   6  13   0        6.31      -18.47     26.74 o 
   0  14   0        5.36       23.52     25.38 o 
   2  14   0        1.05       10.24     14.54 o 
   4  14   0       17.22       -0.03     12.81 o 
   2  15   0       48.60       50.39     21.74 o 
   1   1   1      106.75       84.84      2.31 o 
   2   1   1     5978.21     5939.35     39.37 o 
   3   1   1     1460.20     1432.34     17.12 o 
   4   1   1      242.06      257.18      9.35 o 
   5   1   1      487.30      488.45     13.30 o 
   6   1   1     1050.79     1167.00     24.33 o 
   7   1   1        0.30       14.28      9.47 o 
   8   1   1        7.88        3.89      7.66 o 
   9   1   1        8.90        8.60      7.96 o 
  10   1   1       37.31       14.00     10.66 o 
  11   1   1        4.47       -5.75     14.32 o 
   0   2   1     4298.49     3823.05     48.95 o 
   1   2   1    16648.14    15614.70     63.43 o 
   2   2   1     2076.06     2065.26     17.74 o 
   3   2   1     9057.16     9393.54     65.73 o 
   4   2   1      251.07      271.29     10.90 o 
   5   2   1      114.20      108.23      7.73 o 
   6   2   1      178.18      202.28     11.92 o 
   7   2   1        0.41       13.54      9.13 o 
   8   2   1      234.92      241.68     13.34 o 
   9   2   1       62.01       88.09     12.42 o 
  10   2   1        2.40       -3.52     11.25 o 
  11   2   1        0.09       11.58     17.58 o 
   1   3   1    14037.99    13932.71     69.96 o 
   2   3   1        0.26        1.82      2.52 o 
   3   3   1      391.48      369.50      8.64 o 
   4   3   1      106.32      123.76      7.41 o 
   5   3   1      208.18      192.60     10.52 o 
   6   3   1        1.33        4.43      6.39 o 
   7   3   1       53.52       81.22      9.80 o 
   8   3   1       14.25       11.19      7.71 o 
   9   3   1      125.25      131.04     13.69 o 
  10   3   1        4.25       10.79     10.87 o 
   0   4   1     2121.22     2046.40     23.11 o 
   1   4   1      226.34      263.11      5.74 o 
   2   4   1       25.28       27.42      4.91 o 
   3   4   1     2594.31     2605.47     25.03 o 
   4   4   1       55.41       48.90      5.75 o 
   5   4   1       22.48       18.06      6.29 o 
   6   4   1        1.86       -1.22      5.84 o 
   7   4   1      160.93      152.94     10.83 o 
   8   4   1        0.27       -7.86      7.86 o 
   9   4   1        0.63       -1.29      8.25 o 
  10   4   1       15.71       16.08     12.67 o 
   1   5   1     4152.75     4286.21     32.81 o 
   2   5   1     1321.67     1356.60     14.81 o 
   3   5   1      348.41      349.85      7.90 o 
   4   5   1       95.26       93.85      6.33 o 
   5   5   1     1064.33     1066.54     21.11 o 
   6   5   1      251.37      281.96     14.95 o 
   7   5   1      363.64      359.28     15.97 o 
   8   5   1       12.87       12.77      8.37 o 
   9   5   1       50.63       63.22     12.71 o 
  10   5   1       13.60        6.88     11.09 o 
   0   6   1      120.14      124.71      7.11 o 
   1   6   1     1076.46     1129.29     14.25 o 
   2   6   1       24.47       29.06      3.98 o 
   3   6   1     1264.30     1333.51     17.54 o 
   4   6   1       26.99       32.04      5.75 o 
   5   6   1      200.90      202.02     10.45 o 
   6   6   1      364.12      346.19     14.83 o 
   7   6   1      522.19      486.10     17.81 o 
   8   6   1       57.43       74.94     11.46 o 
   9   6   1       30.48       38.54     11.72 o 
  10   6   1        0.05        5.83     10.89 o 
   1   7   1      165.49      180.80      6.44 o 
   2   7   1       34.14       36.27      4.67 o 
   3   7   1      147.18      139.17      6.90 o 
   4   7   1      656.23      653.36     14.01 o 
   5   7   1      453.67      458.63     14.05 o 
   6   7   1       19.13       28.19      7.88 o 
   7   7   1       29.64       33.40      8.90 o 
   8   7   1       95.68       88.11     13.20 o 
   9   7   1       20.15       26.45     11.51 o 
  10   7   1        5.60       17.75     12.94 o 
   0   8   1        0.25        6.31      5.52 o 
   1   8   1      366.76      359.88      9.53 o 
   2   8   1      211.09      201.89      9.18 o 
   3   8   1       20.26       21.90      5.38 o 
   4   8   1      256.38      258.97     10.32 o 
   5   8   1       23.42       23.85      6.74 o 
   6   8   1      124.59       96.35      9.94 o 
   7   8   1       23.61       31.15      9.81 o 
   8   8   1        8.06        6.31      9.54 o 
   9   8   1        0.68       11.70     10.62 o 
   1   9   1      208.74      216.22      7.91 o 
   2   9   1       34.09       44.39      5.95 o 
   3   9   1      140.82      127.97      8.31 o 
   4   9   1      233.18      230.73     10.32 o 
   5   9   1      199.00      194.85     10.50 o 
   6   9   1       34.01       38.61      7.95 o 
   7   9   1       20.74       30.99     10.19 o 
   8   9   1        7.84       21.56     11.37 o 
   9   9   1       56.40       37.08     14.89 o 
   0  10   1       80.78      101.64     10.43 o 
   1  10   1      237.76      212.48      8.85 o 
   2  10   1        0.38        7.66      5.27 o 
   3  10   1        5.54        6.31      5.46 o 
   4  10   1       25.10       37.93      6.79 o 
   5  10   1      192.96      182.57     10.44 o 
   6  10   1       10.30       10.48      7.55 o 
   7  10   1        5.38       15.27     10.75 o 
   8  10   1       13.30       24.13     14.92 o 
   1  11   1       99.54       95.54      8.83 o 
   2  11   1        9.09       22.14      6.39 o 
   3  11   1        5.43       12.32      6.83 o 
   4  11   1      120.80      120.63      9.94 o 
   5  11   1        8.15       13.99      7.99 o 
   6  11   1        6.53        3.20      8.83 o 
   7  11   1        1.45        2.35     12.09 o 
   8  11   1       15.43       24.49     17.19 o 
   0  12   1       13.15       23.62     12.24 o 
   1  12   1       73.91       93.34     11.29 o 
   2  12   1        0.00       -1.41      6.89 o 
   3  12   1      180.74      187.14     13.14 o 
   4  12   1       15.74       19.65      9.02 o 
   5  12   1       15.94       21.40      9.70 o 
   6  12   1       19.99       14.16     12.19 o 
   7  12   1       36.17       41.19     20.48 o 
   1  13   1       19.24        9.43      8.77 o 
   2  13   1       37.99       22.46     10.13 o 
   3  13   1        9.54       19.94      9.47 o 
   4  13   1        9.58        8.21      8.78 o 
   5  13   1       13.76        7.36     10.02 o 
   6  13   1       19.44       18.26     17.96 o 
   0  14   1        0.13       -7.70     12.69 o 
   1  14   1        0.35        3.07      8.56 o 
   2  14   1       17.80       13.68     10.78 o 
   3  14   1       11.56       14.70      9.86 o 
   4  14   1        0.03        2.96     10.47 o 
   5  14   1        2.12       -7.39     17.50 o 
   1  15   1       43.74       34.78     11.68 o 
   2  15   1        0.68        8.11     11.45 o 
   3  15   1        9.64       23.57     12.56 o 
   2   0   2     6066.33     5936.99     49.78 o 
   3   0   2     1391.14     1424.70     22.79 o 
   4   0   2     4368.58     4532.32     55.80 o 
   5   0   2      741.16      736.05     21.83 o 
   6   0   2       22.24       51.64     13.06 o 
   7   0   2      485.30      476.13     25.19 o 
   8   0   2       86.98       84.47     14.38 o 
   9   0   2      395.54      349.58     25.16 o 
  10   0   2       45.79       20.77     25.28 o 
  11   0   2        6.09       11.64     26.40 o 
   1   1   2     4378.63     3873.25     17.04 o 
   2   1   2       79.59       73.22      7.71 o 
   3   1   2      995.87     1008.13     13.60 o 
   4   1   2      959.16     1012.97     15.56 o 
   5   1   2      542.39      554.57     14.04 o 
   6   1   2        8.99       11.50      7.06 o 
   7   1   2        0.14        6.57      8.41 o 
   8   1   2       26.68       24.66      7.73 o 
   9   1   2      142.38      154.45     13.87 o 
  10   1   2        0.06       -9.54     10.60 o 
  11   1   2        3.76       -5.25     14.49 o 
   0   2   2     3978.20     3833.13     31.06 o 
   1   2   2     6888.39     6508.85     32.01 o 
   2   2   2     9898.99     9933.12     54.96 o 
   3   2   2     1018.54     1015.04     14.13 o 
   4   2   2       75.00       93.34      6.25 o 
   5   2   2      593.16      571.45     14.64 o 
   6   2   2      416.97      401.62     14.38 o 
   7   2   2       62.28       70.98      9.93 o 
   8   2   2        9.07       13.48      8.15 o 
   9   2   2       32.89       40.21      9.85 o 
  10   2   2        1.52        8.74      9.07 o 
  11   2   2       12.33       12.94     13.94 o 
   1   3   2       28.59       31.56      2.83 o 
   2   3   2      147.72      147.31      4.82 o 
   3   3   2      717.76      747.58     11.91 o 
   4   3   2     1925.58     2001.38     25.05 o 
   5   3   2      518.19      601.16     15.81 o 
   6   3   2        1.98        4.69      5.96 o 
   7   3   2        3.15        1.35      6.16 o 
   8   3   2      171.95      168.74     11.96 o 
   9   3   2       45.51       23.74     10.12 o 
  10   3   2       24.87       17.71     12.42 o 
   0   4   2        7.17        9.15      3.52 o 
   1   4   2     3046.02     3095.83     34.34 o 
   2   4   2     3405.62     3409.13     26.56 o 
   3   4   2      871.70      909.67     12.18 o 
   4   4   2       75.53       65.59      5.96 o 
   5   4   2       67.24       76.92      8.57 o 
   6   4   2       85.42       83.25      9.55 o 
   7   4   2        4.68        7.05      6.70 o 
   8   4   2       63.98       79.34     10.97 o 
   9   4   2        9.58        9.52      9.32 o 
  10   4   2        2.08       16.61     11.52 o 
   1   5   2     2350.62     2424.33     24.42 o 
   2   5   2     1070.77     1100.84     12.93 o 
   3   5   2       81.75       87.89      4.97 o 
   4   5   2      137.27      125.88      6.68 o 
   5   5   2       26.62       22.70      6.92 o 
   6   5   2      157.12      153.28     11.07 o 
   7   5   2        8.02       12.79      8.10 o 
   8   5   2       10.64       32.30      9.84 o 
   9   5   2        0.75       -6.51      9.83 o 
  10   5   2        1.14       -4.67     11.94 o 
   0   6   2       99.75      125.59      8.46 o 
   1   6   2      140.38      151.60      5.63 o 
   2   6   2      402.33      415.97      8.08 o 
   3   6   2      383.83      402.61      9.28 o 
   4   6   2       54.46       70.49      6.18 o 
   5   6   2        0.00        8.48      6.31 o 
   6   6   2      458.84      490.87     16.76 o 
   7   6   2       71.58       72.42     11.20 o 
   8   6   2       19.29       39.21     10.84 o 
   9   6   2        0.04        2.71      9.28 o 
  10   6   2        0.58       -4.72     11.87 o 
   1   7   2      811.26      866.69     12.82 o 
   2   7   2     2515.89     2654.75     30.93 o 
   3   7   2      846.82      918.68     17.59 o 
   4   7   2      400.25      414.66     11.39 o 
   5   7   2       34.77       52.37      9.70 o 
   6   7   2        0.03        4.17      6.79 o 
   7   7   2        0.14       -2.12      7.37 o 
   8   7   2       39.60       41.33     10.94 o 
   9   7   2       27.65       23.54     11.87 o 
   0   8   2     1950.01     2079.14     40.57 o 
   1   8   2      961.65      970.99     14.78 o 
   2   8   2      177.52      181.69      8.03 o 
   3   8   2       58.07       56.14      5.93 o 
   4   8   2       14.87       34.47      6.44 o 
   5   8   2      489.97      453.70     14.09 o 
   6   8   2      176.47      155.93     11.68 o 
   7   8   2      186.93      166.99     16.68 o 
   8   8   2       19.01       29.19     10.82 o 
   9   8   2        0.48       13.22     10.56 o 
   1   9   2       76.67       65.26      5.87 o 
   2   9   2      469.52      441.44     11.60 o 
   3   9   2       14.56       10.62      5.14 o 
   4   9   2       14.46       14.24      5.65 o 
   5   9   2        7.62        4.60      5.64 o 
   6   9   2       33.87       35.60      8.38 o 
   7   9   2        1.14       -6.54      8.14 o 
   8   9   2        0.11       16.17     10.32 o 
   9   9   2        6.58       10.60     12.21 o 
   0  10   2      218.55      225.44     15.02 o 
   1  10   2      238.79      232.75     11.07 o 
   2  10   2       95.62      109.09      8.20 o 
   3  10   2      113.43      131.41      9.16 o 
   4  10   2       18.65       32.05      7.24 o 
   5  10   2      432.78      395.04     16.01 o 
   6  10   2       63.18       68.43     10.33 o 
   7  10   2       26.33        5.35      9.43 o 
   8  10   2       11.68       14.58     12.58 o 
   1  11   2      112.62      102.75      9.42 o 
   2  11   2      865.90      846.47     21.12 o 
   3  11   2      940.92      868.39     24.16 o 
   4  11   2       60.25       55.93      8.56 o 
   5  11   2       45.13       43.01      8.67 o 
   6  11   2        6.93       -6.53      8.99 o 
   7  11   2        3.35        3.27     10.87 o 
   0  12   2      163.72      160.65     14.68 o 
   1  12   2      154.37      176.05     12.80 o 
   2  12   2       51.05       64.88     10.88 o 
   3  12   2      139.75      130.34     12.93 o 
   4  12   2       13.46        2.74      8.22 o 
   5  12   2       10.96        9.38      8.84 o 
   6  12   2       12.83       13.76     12.34 o 
   7  12   2       23.04       12.82     16.06 o 
   1  13   2       62.48       57.51     11.40 o 
   2  13   2        6.75       12.09      9.93 o 
   3  13   2        0.33        7.72      9.31 o 
   4  13   2       60.61       59.62     13.17 o 
   5  13   2        7.55       13.35     10.39 o 
   6  13   2        1.97        1.74     14.69 o 
   0  14   2        1.19       -6.40     12.96 o 
   1  14   2       41.45       48.54     11.73 o 
   2  14   2        6.59       12.60     10.98 o 
   3  14   2       52.11       57.77     12.11 o 
   4  14   2        0.21       -3.54      9.99 o 
   5  14   2        5.80        8.61     15.03 o 
   1  15   2        4.11       13.03     10.52 o 
   2  15   2       19.17       16.71     11.08 o 
   3  15   2       30.36       29.80     11.99 o 
   1   1   3       10.44        7.30      2.81 o 
   2   1   3     7520.32     7584.89     41.45 o 
   3   1   3      466.70      437.85      9.47 o 
   4   1   3     2764.39     2961.58     30.21 o 
   5   1   3      515.82      547.27     12.81 o 
   6   1   3      130.11      135.54      9.83 o 
   7   1   3      144.85      178.05     12.68 o 
   8   1   3        3.66        2.96      7.32 o 
   9   1   3       12.59        3.42      8.05 o 
  10   1   3        8.89        1.39     10.42 o 
  11   1   3        1.85        9.31     19.94 o 
   0   2   3     4373.89     4170.93     37.12 o 
   1   2   3     1751.09     1582.20     16.17 o 
   2   2   3     1284.97     1083.11     12.59 o 
   3   2   3      259.72      270.53      7.57 o 
   4   2   3      121.17      127.50      6.56 o 
   5   2   3       83.39       74.16      7.01 o 
   6   2   3      354.96      339.15     12.95 o 
   7   2   3        7.60        3.13      7.13 o 
   8   2   3      182.46      174.68     12.75 o 
   9   2   3       91.09       75.27     12.99 o 
  10   2   3       39.42       34.36     13.28 o 
  11   2   3        8.47       11.99     15.23 o 
   1   3   3     1011.57      978.75      9.02 o 
   2   3   3     1625.36     1695.06     15.50 o 
   3   3   3       32.26       17.83      4.01 o 
   4   3   3        6.87        1.89      4.59 o 
   5   3   3       49.74       52.53      6.72 o 
   6   3   3       17.17       13.15      6.74 o 
   7   3   3       16.69       15.70      8.12 o 
   8   3   3        1.39       -0.93      8.29 o 
   9   3   3        4.85       21.39      9.76 o 
  10   3   3        6.35       19.43     12.08 o 
   0   4   3       86.12       74.35      3.16 o 
   1   4   3     3114.00     3107.76     28.92 o 
   2   4   3      284.37      308.25      6.43 o 
   3   4   3     1379.32     1420.61     18.57 o 
   4   4   3      152.93      168.92      7.41 o 
   5   4   3      123.02      113.54      9.31 o 
   6   4   3        1.73        2.02      6.18 o 
   7   4   3       52.22       46.93      9.86 o 
   8   4   3       23.98       13.05      8.38 o 
   9   4   3        1.36        7.78      9.16 o 
  10   4   3       24.18       28.99     14.06 o 
   1   5   3     1227.47     1264.50     13.39 o 
   2   5   3     2096.76     2141.51     19.89 o 
   3   5   3      380.38      343.41      8.11 o 
   4   5   3     1570.98     1679.71     22.10 o 
   5   5   3      466.20      450.23     13.56 o 
   6   5   3      329.22      324.43     14.12 o 
   7   5   3      247.78      264.93     15.16 o 
   8   5   3       66.94       72.26     10.93 o 
   9   5   3        0.37       10.54     10.03 o 
  10   5   3        0.03        9.50     11.52 o 
   0   6   3     2714.51     2665.40     37.83 o 
   1   6   3      236.52      253.89      6.36 o 
   2   6   3       81.67       93.94      4.81 o 
   3   6   3       94.97       97.86      5.63 o 
   4   6   3       12.61       15.73      4.91 o 
   5   6   3      390.03      413.27     13.69 o 
   6   6   3      623.23      625.07     19.74 o 
   7   6   3       31.11       33.52      9.80 o 
   8   6   3      444.37      441.39     20.06 o 
   9   6   3        5.01        6.76      9.61 o 
  10   6   3        6.89        0.15     10.58 o 
   1   7   3      403.42      442.42      8.66 o 
   2   7   3      591.85      591.58     11.12 o 
   3   7   3      296.65      295.68      8.93 o 
   4   7   3      648.25      634.69     16.27 o 
   5   7   3       19.90       24.97      6.84 o 
   6   7   3       38.49       49.65      7.96 o 
   7   7   3        2.90       11.12      8.40 o 
   8   7   3       47.51       60.89     11.65 o 
   9   7   3       55.92       39.14     12.45 o 
   0   8   3       48.87       47.35      6.51 o 
   1   8   3       53.51       52.01      4.84 o 
   2   8   3      237.69      255.41      8.23 o 
   3   8   3       64.73       52.53      6.23 o 
   4   8   3      204.76      186.76      8.53 o 
   5   8   3       23.14       27.67      6.48 o 
   6   8   3       31.01       51.95      8.75 o 
   7   8   3       11.65        9.95      8.52 o 
   8   8   3        4.62        0.31      7.87 o 
   9   8   3        2.62        0.52      9.26 o 
   1   9   3      398.43      397.88     13.00 o 
   2   9   3      107.50      107.49      8.18 o 
   3   9   3       26.16       43.93      6.69 o 
   4   9   3      982.37      982.50     22.50 o 
   5   9   3      479.01      423.31     13.51 o 
   6   9   3        1.25       16.80      7.46 o 
   7   9   3       21.52       22.32      9.29 o 
   8   9   3        1.34       12.77     12.16 o 
   9   9   3       12.82        1.94     12.51 o 
   0  10   3      657.29      598.16     23.41 o 
   1  10   3      299.77      281.03     12.50 o 
   2  10   3        4.92        9.24      5.57 o 
   3  10   3        3.74        6.28      5.95 o 
   4  10   3        0.04       -2.61      6.17 o 
   5  10   3       11.07        9.91      7.22 o 
   6  10   3        0.01        0.63      8.60 o 
   7  10   3        2.24       14.24     10.09 o 
   8  10   3       65.75       77.80     16.78 o 
   1  11   3       74.74       81.77      8.87 o 
   2  11   3       18.06       20.08      7.36 o 
   3  11   3      170.29      174.74     11.20 o 
   4  11   3      133.92      134.70     11.94 o 
   5  11   3        8.74       12.21      7.40 o 
   6  11   3        1.08       -2.88      8.67 o 
   7  11   3        0.03        4.90     12.63 o 
   0  12   3        2.64        9.46      9.80 o 
   1  12   3      124.66      123.31     10.75 o 
   2  12   3        0.04        1.19      6.54 o 
   3  12   3       12.31       24.88      8.95 o 
   4  12   3        0.05       -4.58      7.25 o 
   5  12   3        1.15       13.42      8.97 o 
   6  12   3        6.67       14.38     12.65 o 
   7  12   3        4.60       11.56     15.55 o 
   1  13   3       15.27       16.27      9.76 o 
   2  13   3       43.73       58.99     11.08 o 
   3  13   3        6.72        5.50      8.75 o 
   4  13   3        0.65       -9.75      9.75 o 
   5  13   3        1.81        6.11     13.40 o 
   6  13   3       25.66       52.44     20.83 o 
   0  14   3       52.87       41.30     15.90 o 
   1  14   3       24.47       21.87     10.55 o 
   2  14   3       58.89       70.65     12.63 o 
   3  14   3        1.87       11.80     10.49 o 
   4  14   3        1.96        1.94      9.96 o 
   5  14   3        2.11        8.65     17.67 o 
   1  15   3        5.31        8.91     10.63 o 
   2  15   3        0.49        0.74     10.36 o 
   3  15   3        0.38       17.49     12.23 o 
   0   0   4     4969.27     4856.64     61.40 o 
   1   0   4    67295.51    62517.01    269.97 o 
   2   0   4     3805.48     3652.93     49.01 o 
   3   0   4        9.50       13.53      7.56 o 
   4   0   4       27.28       46.13      6.68 o 
   5   0   4     3670.80     3775.54     54.73 o 
   6   0   4      268.77      244.34     18.41 o 
   7   0   4     1516.38     1448.11     39.94 o 
   8   0   4        3.18       -8.02     10.44 o 
   9   0   4      356.83      304.81     22.48 o 
  10   0   4        8.28        8.82     17.73 o 
  11   0   4        2.87       10.66     31.62 o 
   1   1   4     4181.13     3953.80     24.25 o 
   2   1   4        0.00       -1.76      1.76 o 
   3   1   4      894.20      811.38     13.60 o 
   4   1   4       35.43       40.79      5.12 o 
   5   1   4     1494.11     1538.66     21.26 o 
   6   1   4       54.96       70.53      7.84 o 
   7   1   4       97.59      103.25     10.32 o 
   8   1   4       21.88       26.96      7.76 o 
   9   1   4       32.12       39.35     11.35 o 
  10   1   4        2.82       -0.24     11.70 o 
  11   1   4       25.31       24.52     18.51 o 
   0   2   4     4643.10     4593.69     33.46 o 
   1   2   4     2032.49     2122.58     21.18 o 
   2   2   4     8442.76     8545.09     50.30 o 
   3   2   4      827.00      809.91     12.34 o 
   4   2   4       48.98       66.01      6.48 o 
   5   2   4      234.76      231.33      9.16 o 
   6   2   4       45.13       42.34      7.38 o 
   7   2   4      114.66      114.72     10.62 o 
   8   2   4       65.30       58.10      8.64 o 
   9   2   4        6.28        2.18      8.61 o 
  10   2   4        0.02        3.06     11.98 o 
   1   3   4        0.23        2.22      2.28 o 
   2   3   4      536.36      529.07      8.55 o 
   3   3   4     5857.54     6222.80     58.28 o 
   4   3   4       22.62       19.67      4.61 o 
   5   3   4     1491.91     1638.08     26.00 o 
   6   3   4      462.99      474.47     15.97 o 
   7   3   4       22.19       38.97      8.47 o 
   8   3   4      132.03      142.34     13.26 o 
   9   3   4        3.49        6.17     11.76 o 
  10   3   4       15.26        9.85      9.78 o 
   0   4   4      481.33      493.63     13.99 o 
   1   4   4      149.92      135.78      5.25 o 
   2   4   4      465.28      459.32      7.46 o 
   3   4   4       71.27       56.29      4.45 o 
   4   4   4      189.88      187.77      7.85 o 
   5   4   4       12.95       10.75      6.46 o 
   6   4   4      331.84      324.84     15.83 o 
   7   4   4      500.77      509.41     20.51 o 
   8   4   4       75.49      109.05     12.69 o 
   9   4   4       36.27       51.52     10.84 o 
  10   4   4        0.98       -7.88     11.06 o 
   1   5   4      773.03      756.19     12.47 o 
   2   5   4      283.99      285.68      6.49 o 
   3   5   4       26.18       25.55      3.60 o 
   4   5   4        3.62        7.01      4.34 o 
   5   5   4       99.62      104.85      8.49 o 
   6   5   4       39.04       53.40     10.11 o 
   7   5   4        4.07       21.64      8.74 o 
   8   5   4        3.75        5.41      8.90 o 
   9   5   4        7.62       18.19     10.31 o 
  10   5   4       23.99       27.30     12.68 o 
   0   6   4       75.25       76.34      8.36 o 
   1   6   4      249.06      247.77      7.47 o 
   2   6   4      105.14      108.34      4.76 o 
   3   6   4      792.52      792.74     12.74 o 
   4   6   4        6.58       12.24      4.35 o 
   5   6   4      312.55      310.40     12.87 o 
   6   6   4      196.89      203.18     13.40 o 
   7   6   4       52.66       55.33     10.43 o 
   8   6   4       55.86       82.21     12.13 o 
   9   6   4        0.23       -0.24      8.84 o 
  10   6   4       49.81       55.61     16.05 o 
   1   7   4        4.00        9.03      4.10 o 
   2   7   4      234.84      245.01      7.10 o 
   3   7   4      500.20      505.50     11.26 o 
   4   7   4        0.74        3.24      4.63 o 
   5   7   4        9.34       23.81      6.38 o 
   6   7   4      340.50      349.75     15.77 o 
   7   7   4       97.66       99.13     12.33 o 
   8   7   4       35.14       55.39     11.29 o 
   9   7   4        1.89        7.24      9.46 o 
   0   8   4        0.66        9.43      6.96 o 
   1   8   4       51.20       53.63      5.92 o 
   2   8   4      235.20      241.96      9.61 o 
   3   8   4      101.28      107.30      6.76 o 
   4   8   4      256.87      250.94      9.97 o 
   5   8   4      215.38      203.06     10.19 o 
   6   8   4      103.50      110.46     10.59 o 
   7   8   4      229.86      219.75     14.61 o 
   8   8   4       13.89        5.04      8.58 o 
   9   8   4        0.06       -4.90      9.79 o 
   1   9   4       79.33       96.18      8.36 o 
   2   9   4       29.36       32.25      6.30 o 
   3   9   4       23.09       29.93      6.71 o 
   4   9   4      157.84      168.97     10.10 o 
   5   9   4        6.99        3.53      6.39 o 
   6   9   4        0.04        6.68     12.72 o 
   7   9   4        0.73       -8.54      8.54 o 
   8   9   4        0.70        0.33     10.44 o 
   9   9   4        1.16       -0.82     11.51 o 
   0  10   4      284.53      298.24     18.27 o 
   1  10   4       89.12      103.15      9.05 o 
   2  10   4        0.54        6.07      5.99 o 
   3  10   4        0.01        3.53      5.52 o 
   4  10   4      155.24      150.80     10.17 o 
   5  10   4      194.01      177.65     11.75 o 
   6  10   4        0.16       20.45     10.93 o 
   7  10   4       14.22       22.27     11.14 o 
   8  10   4        3.43       -8.44     11.31 o 
   1  11   4      181.98      185.56     11.19 o 
   2  11   4      295.90      276.92     13.12 o 
   3  11   4     1040.35     1024.82     29.46 o 
   4  11   4       14.84       11.69      7.18 o 
   5  11   4       24.78       14.04      8.03 o 
   6  11   4        0.27        3.42     11.21 o 
   7  11   4       40.88       48.91     15.86 o 
   0  12   4        8.47       11.68     10.08 o 
   1  12   4      178.92      183.11     11.96 o 
   2  12   4        5.63        1.52      6.84 o 
   3  12   4      130.73      118.88     10.95 o 
   4  12   4        0.93       -0.95      7.09 o 
   5  12   4       52.65       83.78     14.99 o 
   6  12   4       28.10        7.07     12.31 o 
   7  12   4        0.58        3.98     14.78 o 
   1  13   4       18.91       29.52     11.40 o 
   2  13   4       44.63       44.22      9.60 o 
   3  13   4        0.00        0.32      7.75 o 
   4  13   4       23.45       18.04      9.76 o 
   5  13   4        0.06        7.60     12.33 o 
   6  13   4        0.34       -7.16     15.35 o 
   0  14   4        0.97        4.06     15.31 o 
   1  14   4       16.63       16.08      9.98 o 
   2  14   4        6.45       -7.26      9.33 o 
   3  14   4       24.97       42.57     13.41 o 
   4  14   4        1.42        3.89     11.95 o 
   1  15   4        0.00        9.04     10.10 o 
   2  15   4       17.55       25.19     12.29 o 
   3  15   4       59.60       74.18     15.22 o 
   1   1   5    18433.92    17722.90     86.03 o 
   2   1   5     4172.24     4240.87     34.16 o 
   3   1   5     3404.97     3633.00     28.93 o 
   4   1   5      455.90      452.49     13.78 o 
   5   1   5       83.22       93.27      6.21 o 
   6   1   5       47.19       41.80      7.32 o 
   7   1   5        3.38        3.57      6.25 o 
   8   1   5       52.60       43.90      8.20 o 
   9   1   5       44.03       62.40     12.55 o 
  10   1   5       16.18       11.77     11.91 o 
  11   1   5        5.32        9.37     15.88 o 
   0   2   5     6116.88     5592.44     75.85 o 
   1   2   5    15937.50    15632.38     71.31 o 
   2   2   5       30.05       30.38      3.36 o 
   3   2   5      325.27      368.43     11.67 o 
   4   2   5     1259.21     1377.10     22.20 o 
   5   2   5      286.68      277.75      9.92 o 
   6   2   5      138.93      139.47      9.82 o 
   7   2   5      432.30      436.13     15.62 o 
   8   2   5        1.20       11.34      8.32 o 
   9   2   5       17.15       20.92     10.48 o 
  10   2   5       15.71        5.50     12.38 o 
   1   3   5     2878.73     2576.84     18.38 o 
   2   3   5       27.08       29.56      3.48 o 
   3   3   5      109.87       91.47      4.58 o 
   4   3   5     3248.40     3369.48     41.96 o 
   5   3   5       97.17      105.01      8.40 o 
   6   3   5        8.18       12.59      6.83 o 
   7   3   5       11.92       25.17      8.88 o 
   8   3   5      263.79      275.38     15.21 o 
   9   3   5       29.55       48.79     12.51 o 
  10   3   5       14.12       15.41     11.37 o 
   0   4   5     2041.61     1959.54     30.13 o 
   1   4   5      773.62      815.55     11.05 o 
   2   4   5     1873.61     1983.38     18.44 o 
   3   4   5     1082.11     1135.47     14.04 o 
   4   4   5       30.01       35.54      4.67 o 
   5   4   5      333.01      297.00     11.52 o 
   6   4   5      581.28      603.16     21.05 o 
   7   4   5      433.79      427.66     19.04 o 
   8   4   5        7.49       20.10      9.59 o 
   9   4   5        0.43        5.48      9.77 o 
  10   4   5        1.30       -6.49     10.32 o 
   1   5   5      561.11      574.55      9.79 o 
   2   5   5     2371.44     2417.92     21.80 o 
   3   5   5      521.22      559.72     10.09 o 
   4   5   5        6.20       13.24      5.57 o 
   5   5   5       10.67       24.09      9.53 o 
   6   5   5        0.27       -1.96     11.93 o 
   7   5   5      149.10      145.74     11.54 o 
   8   5   5       32.87       34.19      9.00 o 
   9   5   5       59.02       53.74     11.03 o 
  10   5   5       80.08       87.22     16.41 o 
   0   6   5      225.83      243.38     11.79 o 
   1   6   5      433.91      444.08      9.48 o 
   2   6   5     1819.48     1820.01     18.68 o 
   3   6   5      305.60      349.58      8.63 o 
   4   6   5     1158.59     1115.94     17.58 o 
   5   6   5       66.09       61.21      7.67 o 
   6   6   5      419.44      415.17     16.80 o 
   7   6   5      167.83      163.94     12.86 o 
   8   6   5      204.63      217.47     16.12 o 
   9   6   5        3.28       16.49     10.28 o 
  10   6   5        0.86       16.37     12.48 o 
   1   7   5      476.82      415.72     10.34 o 
   2   7   5       95.30       87.15      5.97 o 
   3   7   5       10.38       15.56      4.17 o 
   4   7   5       85.01       83.98      6.72 o 
   5   7   5      393.31      398.08     13.07 o 
   6   7   5        7.92       29.05      8.42 o 
   7   7   5       67.89       69.81     10.80 o 
   8   7   5        4.54       -5.06      8.27 o 
   9   7   5        0.16       -9.40      9.82 o 
   0   8   5        2.60        3.29      7.21 o 
   1   8   5       47.88       63.29      7.17 o 
   2   8   5      427.46      426.03     11.75 o 
   3   8   5       56.28       75.98      7.58 o 
   4   8   5       18.75       17.30      5.71 o 
   5   8   5       23.95       27.22      6.05 o 
   6   8   5      130.06      124.76     11.20 o 
   7   8   5        8.90       15.66      8.40 o 
   8   8   5        0.23       -0.97      8.98 o 
   9   8   5        2.67       -1.72     10.37 o 
   1   9   5        0.00        0.00      5.05 o 
   2   9   5       97.43       92.69      7.72 o 
   3   9   5      268.00      254.79     10.79 o 
   4   9   5      608.35      566.50     16.66 o 
   5   9   5      507.14      489.54     16.95 o 
   6   9   5       19.74       15.30      9.40 o 
   7   9   5       30.10       32.96     12.01 o 
   8   9   5        1.73       21.73     11.73 o 
   9   9   5      185.79      205.58     21.77 o 
   0  10   5     1620.56     1750.06     46.40 o 
   1  10   5      132.15      151.06     10.17 o 
   2  10   5        6.77       13.08      6.50 o 
   3  10   5       48.55       57.46      7.71 o 
   4  10   5      325.76      297.83     12.75 o 
   5  10   5        9.29       17.81      7.93 o 
   6  10   5        0.03       25.33     11.45 o 
   7  10   5       16.59       12.66     10.36 o 
   8  10   5        3.92       -0.24     11.71 o 
   1  11   5       43.17       54.67      8.63 o 
   2  11   5        2.31        0.81      5.95 o 
   3  11   5       20.97       13.62      7.69 o 
   4  11   5        2.31       -5.21      6.90 o 
   5  11   5       30.68       33.28      8.82 o 
   6  11   5        0.18       11.01     10.97 o 
   7  11   5        1.44        8.00     11.23 o 
   0  12   5        6.14        8.33     10.09 o 
   1  12   5       41.44       60.56      9.29 o 
   2  12   5        8.49        5.10      6.83 o 
   3  12   5       50.17       37.71      8.90 o 
   4  12   5       21.76       26.32      8.81 o 
   5  12   5       45.50       36.73     11.92 o 
   6  12   5        0.01        5.13     12.24 o 
   7  12   5       39.01       43.92     26.05 o 
   1  13   5        0.64       11.90      8.32 o 
   2  13   5        2.71       -5.62      7.96 o 
   3  13   5        0.73       -3.67      7.70 o 
   4  13   5       11.47        6.53      9.35 o 
   5  13   5        0.36        0.82     11.00 o 
   6  13   5        0.00       12.13     20.05 o 
   0  14   5        3.66       -6.40     13.04 o 
   1  14   5        7.19        9.65      9.71 o 
   2  14   5       15.99        5.36      9.57 o 
   3  14   5        5.62       14.01     10.87 o 
   4  14   5        0.09       -9.07     12.50 o 
   1  15   5        1.94       10.53     10.57 o 
   2  15   5        9.54        9.44     12.41 o 
   0   0   6    37319.64    36960.59    382.81 o 
   1   0   6     9533.25     9491.54     79.46 o 
   2   0   6      911.37      883.26     11.93 o 
   3   0   6     3578.86     3588.31     84.50 o 
   4   0   6       13.46       14.63      3.71 o 
   5   0   6     3032.33     3101.79     42.08 o 
   6   0   6       29.97       31.68      7.52 o 
   7   0   6       67.64       65.39     11.43 o 
   8   0   6      261.21      260.18     20.39 o 
   9   0   6       34.16       46.68     20.74 o 
  10   0   6       12.50       -4.81     17.65 o 
   1   1   6     2581.84     2485.70     22.42 o 
   2   1   6     1359.40     1232.95     16.18 o 
   3   1   6      180.85      173.30      6.42 o 
   4   1   6      893.63      867.88     17.66 o 
   5   1   6        7.85       11.45      4.39 o 
   6   1   6      182.60      181.21     10.82 o 
   7   1   6      322.77      281.34     11.73 o 
   8   1   6      239.49      226.58     15.67 o 
   9   1   6       21.66       28.00     11.35 o 
  10   1   6       14.36       12.33     12.88 o 
   0   2   6     2523.59     2613.74     28.37 o 
   1   2   6    13633.38    13714.95     76.47 o 
   2   2   6      105.47      118.76      6.29 o 
   3   2   6     2189.76     2353.32     28.02 o 
   4   2   6      763.63      755.03     14.72 o 
   5   2   6       56.21       69.26      9.47 o 
   6   2   6        6.89        9.11      5.53 o 
   7   2   6        8.79        8.50      7.21 o 
   8   2   6      206.92      208.85     15.80 o 
   9   2   6       38.02       48.11     11.65 o 
  10   2   6        1.04        2.58     12.67 o 
   1   3   6     2126.69     2158.81     17.30 o 
   2   3   6     1215.02     1169.19     13.72 o 
   3   3   6     1424.15     1555.48     23.43 o 
   4   3   6       47.37       52.09      6.78 o 
   5   3   6        4.85        5.21      6.57 o 
   6   3   6       48.21       46.88      8.54 o 
   7   3   6       81.24       79.15     10.52 o 
   8   3   6       30.22       53.68      9.80 o 
   9   3   6       64.64       62.58     12.88 o 
  10   3   6       45.50       26.85     15.14 o 
   0   4   6      399.40      427.94     14.35 o 
   1   4   6        5.35        4.60      2.60 o 
   2   4   6      112.85      116.44      4.75 o 
   3   4   6     3930.77     4173.92     43.21 o 
   4   4   6      514.46      475.97     13.95 o 
   5   4   6       58.84       68.13      9.48 o 
   6   4   6      116.26      136.66     12.49 o 
   7   4   6      913.05      967.09     27.46 o 
   8   4   6       25.02       38.78      9.95 o 
   9   4   6        1.80        4.81      8.48 o 
  10   4   6       25.62       32.64     13.05 o 
   1   5   6     2752.41     2910.76     25.46 o 
   2   5   6      159.02      164.40      7.33 o 
   3   5   6      249.30      252.76      7.03 o 
   4   5   6       37.62       63.48      9.79 o 
   5   5   6      625.94      624.46     19.27 o 
   6   5   6        3.71       19.58      8.86 o 
   7   5   6        1.95        5.59      7.53 o 
   8   5   6       23.61       26.33      8.94 o 
   9   5   6        0.33       -5.76      9.18 o 
  10   5   6        1.63        3.85     11.11 o 
   0   6   6      203.95      212.36     11.42 o 
   1   6   6     1774.01     1777.32     22.50 o 
   2   6   6       60.78       62.96      4.03 o 
   3   6   6      526.86      490.67      9.60 o 
   4   6   6      202.49      196.55     11.28 o 
   5   6   6       92.25      112.71     11.43 o 
   6   6   6       12.73        9.53      7.71 o 
   7   6   6       21.03       25.49      9.34 o 
   8   6   6        3.91       12.38     10.04 o 
   9   6   6        0.04        8.04      9.80 o 
  10   6   6        9.47       10.69     10.81 o 
   1   7   6      307.41      256.01      9.57 o 
   2   7   6      468.12      463.52     11.33 o 
   3   7   6       90.92       92.57      5.41 o 
   4   7   6      101.79       97.93      6.73 o 
   5   7   6       19.99       24.79      6.06 o 
   6   7   6      188.93      163.53     12.54 o 
   7   7   6        0.36       -3.57      7.93 o 
   8   7   6        8.44        0.94      8.10 o 
   9   7   6        0.16       -2.56      9.09 o 
   0   8   6      888.24      969.14     26.78 o 
   1   8   6       73.77       84.88      7.61 o 
   2   8   6      341.74      348.68     10.85 o 
   3   8   6      992.15      941.67     18.72 o 
   4   8   6       19.11       29.16      5.68 o 
   5   8   6       17.13       18.84      6.16 o 
   6   8   6       41.92       34.57      8.89 o 
   7   8   6      102.97      128.45     13.08 o 
   8   8   6       44.74       43.26     10.53 o 
   9   8   6       21.65       11.50     12.12 o 
   1   9   6       24.82       20.89      6.96 o 
   2   9   6       15.23       27.71      6.76 o 
   3   9   6      122.65      114.36      8.76 o 
   4   9   6       80.30       65.57      8.36 o 
   5   9   6        0.55        6.90      7.04 o 
   6   9   6        0.01        3.22     11.41 o 
   7   9   6       15.53       16.88     10.88 o 
   8   9   6        0.69        1.24     13.07 o 
   0  10   6       95.38      114.95     14.38 o 
   1  10   6        7.10       14.18      7.60 o 
   2  10   6      389.64      362.04     14.52 o 
   3  10   6       31.29       38.70      7.78 o 
   4  10   6        7.46       11.05      6.76 o 
   5  10   6       11.30       21.00      9.49 o 
   6  10   6       87.75       94.31     12.96 o 
   7  10   6        1.20       -1.71      9.43 o 
   8  10   6        3.72       34.01     13.69 o 
   1  11   6      184.27      180.86     11.54 o 
   2  11   6      131.04      107.70     10.41 o 
   3  11   6      108.21       85.05      9.52 o 
   4  11   6      105.65      127.85     11.93 o 
   5  11   6        1.65        1.65      8.36 o 
   6  11   6       34.04       20.80     12.30 o 
   7  11   6        1.42       -1.34     10.87 o 
   0  12   6       25.34       46.33     13.18 o 
   1  12   6      132.11      136.25     11.35 o 
   2  12   6       49.84       57.84      9.52 o 
   3  12   6        5.72        0.00      5.75 o 
   4  12   6       11.02        8.23      7.76 o 
   5  12   6       30.40       35.15     12.82 o 
   6  12   6        0.44       32.71     23.92 o 
   1  13   6       11.51       12.09      7.80 o 
   2  13   6       19.88       24.79      9.34 o 
   3  13   6       32.50       20.29      9.97 o 
   4  13   6        0.29        8.26     10.89 o 
   5  13   6        1.75       -0.40     10.39 o 
   0  14   6        4.32       32.42     19.91 o 
   1  14   6        0.00        5.88      8.89 o 
   2  14   6        0.01       -7.45     10.05 o 
   3  14   6       22.12       16.27     11.69 o 
   4  14   6        0.21        9.34     12.17 o 
   1  15   6        0.69        4.47      9.36 o 
   2  15   6       24.35       12.79     11.81 o 
   1   1   7       12.83        9.21      3.41 o 
   2   1   7     5440.17     5278.05     39.74 o 
   3   1   7      796.74      809.90     14.13 o 
   4   1   7       14.13       16.85      4.07 o 
   5   1   7      863.38      935.76     16.04 o 
   6   1   7       31.91       36.41      6.67 o 
   7   1   7       18.56       29.09     10.14 o 
   8   1   7        2.59        8.11     10.16 o 
   9   1   7      100.43      113.24     17.55 o 
  10   1   7       34.59       50.69     15.35 o 
   0   2   7       71.32       48.60      6.44 o 
   1   2   7     3288.46     3247.22     28.20 o 
   2   2   7     1968.07     1930.75     22.28 o 
   3   2   7      160.93      146.93      6.74 o 
   4   2   7       47.06       52.46      6.03 o 
   5   2   7       62.25       71.48      9.63 o 
   6   2   7       50.59       51.34      7.90 o 
   7   2   7      328.43      326.93     15.07 o 
   8   2   7      237.40      248.88     16.76 o 
   9   2   7       53.09       66.08     12.65 o 
  10   2   7       50.24       70.72     16.68 o 
   1   3   7        1.93       10.80      3.27 o 
   2   3   7     4040.51     4182.16     33.74 o 
   3   3   7     3820.71     4072.38     44.82 o 
   4   3   7     1983.63     1973.00     31.26 o 
   5   3   7       19.06       25.24      6.80 o 
   6   3   7      100.88      112.85     10.57 o 
   7   3   7       20.85       18.32      8.47 o 
   8   3   7      137.94      131.76     13.97 o 
   9   3   7        5.51       15.64     11.11 o 
  10   3   7       90.01       78.13     19.15 o 
   0   4   7      964.61      939.62     20.92 o 
   1   4   7      823.89      786.22     10.95 o 
   2   4   7      115.34      113.22      4.48 o 
   3   4   7      163.78      151.96      5.26 o 
   4   4   7       39.17       47.69      7.60 o 
   5   4   7       95.49       87.25      9.31 o 
   6   4   7      366.74      371.26     16.01 o 
   7   4   7        1.49        5.82      9.72 o 
   8   4   7        1.56       10.73      7.97 o 
   9   4   7       22.38       29.73     11.90 o 
  10   4   7        8.89        3.85     13.97 o 
   1   5   7      260.83      261.26      6.66 o 
   2   5   7     1437.25     1500.70     21.16 o 
   3   5   7        1.02        4.17      3.57 o 
   4   5   7      116.01       93.24      8.73 o 
   5   5   7      371.65      383.39     15.65 o 
   6   5   7        6.55        9.60      7.85 o 
   7   5   7       11.33        5.79      7.99 o 
   8   5   7       65.46       42.50      9.66 o 
   9   5   7        0.27       -4.19      8.85 o 
  10   5   7        0.59       16.99     13.65 o 
   0   6   7     2509.84     2701.80     72.76 o 
   1   6   7     2341.94     2575.36     30.79 o 
   2   6   7      413.09      396.39     11.00 o 
   3   6   7        1.58        9.77      5.16 o 
   4   6   7      562.55      554.00     14.89 o 
   5   6   7      353.41      330.73     14.86 o 
   6   6   7       64.90       96.59     11.30 o 
   7   6   7      257.55      241.59     14.72 o 
   8   6   7       13.91        4.38      8.36 o 
   9   6   7       12.97       12.07      9.10 o 
  10   6   7        0.00        3.13     11.89 o 
   1   7   7        3.40        6.50      4.91 o 
   2   7   7      814.52      815.05     17.85 o 
   3   7   7        1.18        0.87      4.36 o 
   4   7   7       33.55       34.39      6.00 o 
   5   7   7       10.05       16.05      9.70 o 
   6   7   7       13.04       18.68      8.37 o 
   7   7   7       19.86       19.55      8.87 o 
   8   7   7        0.17        3.22      7.76 o 
   9   7   7        8.17        8.98      9.09 o 
   0   8   7      232.06      264.98     16.44 o 
   1   8   7       85.83       95.30      7.98 o 
   2   8   7        4.58       -4.17      5.42 o 
   3   8   7       26.02       23.04      6.02 o 
   4   8   7      274.98      261.96     11.72 o 
   5   8   7       11.28       16.32      7.07 o 
   6   8   7       13.27        9.83      7.77 o 
   7   8   7        4.53        7.09      7.75 o 
   8   8   7        8.19        5.21     11.15 o 
   9   8   7        0.05        9.36     11.40 o 
   1   9   7      397.67      406.03     13.87 o 
   2   9   7        3.46        7.72      5.91 o 
   3   9   7      227.70      207.79     10.00 o 
   4   9   7     1042.03     1015.31     23.90 o 
   5   9   7       42.11       52.47     11.57 o 
   6   9   7        0.01       -7.11     10.09 o 
   7   9   7        0.83        1.41      9.17 o 
   8   9   7       18.22       17.24     12.25 o 
   0  10   7     1637.17     1662.60     46.47 o 
   1  10   7        9.23        8.66      6.63 o 
   2  10   7       91.13       91.31      9.03 o 
   3  10   7       74.78       89.89     10.25 o 
   4  10   7      342.38      324.23     15.58 o 
   5  10   7        0.37        0.85      7.97 o 
   6  10   7        0.08        5.56      9.48 o 
   7  10   7        0.03        6.22     10.09 o 
   8  10   7        0.37        4.40     13.19 o 
   1  11   7       21.69       36.76      8.36 o 
   2  11   7      188.83      191.79     11.69 o 
   3  11   7       20.46       24.21      7.43 o 
   4  11   7       32.08       26.32      8.97 o 
   5  11   7        1.23        9.38     11.08 o 
   6  11   7        0.22        4.21     11.16 o 
   7  11   7        0.01       15.44     12.83 o 
   0  12   7      195.20      188.05     16.67 o 
   1  12   7       32.20       35.64      8.88 o 
   2  12   7       62.19       68.81     10.14 o 
   3  12   7        2.14        5.39      7.82 o 
   4  12   7       12.66        5.50      8.26 o 
   5  12   7       14.90       22.49     11.54 o 
   6  12   7       40.90       31.92     15.34 o 
   1  13   7       19.38       18.21      7.95 o 
   2  13   7        0.04       -0.38      7.42 o 
   3  13   7        0.69       -1.79      8.13 o 
   4  13   7       10.69        0.96      9.90 o 
   5  13   7        4.86       24.99     13.60 o 
   0  14   7       21.41       21.60     15.13 o 
   1  14   7        2.06       17.97      9.79 o 
   2  14   7        0.01       -1.18      9.63 o 
   3  14   7        0.65        8.41     11.29 o 
   4  14   7        0.00        3.00     11.64 o 
   1  15   7        1.11       10.32     11.26 o 
   2  15   7       13.19       10.83     11.32 o 
   0   0   8      566.11      544.68     22.81 o 
   1   0   8        0.16       -6.11      6.11 o 
   2   0   8     4997.27     5058.70     52.70 o 
   3   0   8      438.03      457.56     15.63 o 
   4   0   8       12.54       15.28      5.27 o 
   5   0   8       93.66      107.46     11.64 o 
   6   0   8      979.34      933.09     32.24 o 
   7   0   8       18.61        5.51      9.99 o 
   8   0   8      358.15      370.43     33.60 o 
   9   0   8      175.12      197.78     29.17 o 
  10   0   8        7.66       32.27     20.67 o 
   1   1   8     1442.63     1467.60     16.78 o 
   2   1   8      925.84      927.18     10.77 o 
   3   1   8      107.22      125.85     11.04 o 
   4   1   8      184.26      176.35      7.24 o 
   5   1   8       37.39       35.67      6.59 o 
   6   1   8       11.76       17.54      6.06 o 
   7   1   8      218.69      205.78     14.72 o 
   8   1   8        0.67        5.13      7.73 o 
   9   1   8       11.20        8.44     11.47 o 
  10   1   8       13.40       27.43     15.44 o 
   0   2   8      316.82      315.89     10.20 o 
   1   2   8     1555.82     1490.48     16.07 o 
   2   2   8        0.00       -3.80      4.25 o 
   3   2   8     1288.74     1319.06     19.90 o 
   4   2   8      240.87      237.69      8.92 o 
   5   2   8      112.31      122.39     10.16 o 
   6   2   8       96.48       95.04      8.46 o 
   7   2   8      306.44      295.79     13.54 o 
   8   2   8       31.21       27.28     10.93 o 
   9   2   8        5.68       12.76     12.43 o 
  10   2   8        2.87      -14.21     14.21 o 
   1   3   8        7.48        0.05      3.55 o 
   2   3   8     1123.27     1185.69     15.70 o 
   3   3   8      226.65      248.18      9.60 o 
   4   3   8     2235.28     2382.99     33.89 o 
   5   3   8       49.94       52.83      6.94 o 
   6   3   8      416.97      428.90     15.53 o 
   7   3   8      212.81      208.56     12.97 o 
   8   3   8       48.76       55.65     11.77 o 
   9   3   8      101.32      110.29     13.95 o 
  10   3   8        9.06        8.86     12.49 o 
   0   4   8      180.80      200.54     16.04 o 
   1   4   8      151.78      146.87      5.01 o 
   2   4   8      559.93      567.13      9.98 o 
   3   4   8     2468.27     2621.49     26.34 o 
   4   4   8      292.42      297.48     11.64 o 
   5   4   8       67.73       76.02      9.01 o 
   6   4   8      218.05      215.23     13.68 o 
   7   4   8        0.62        5.45      6.57 o 
   8   4   8        4.33        3.46      7.01 o 
   9   4   8        2.50       19.00     11.59 o 
  10   4   8        0.52        2.45     12.64 o 
   1   5   8      235.94      211.40      6.39 o 
   2   5   8        0.05        2.87      4.06 o 
   3   5   8       29.82       26.12      5.85 o 
   4   5   8        6.97        8.03      5.97 o 
   5   5   8      597.97      605.12     20.94 o 
   6   5   8      195.85      191.93     12.22 o 
   7   5   8       44.09       46.82      9.31 o 
   8   5   8       15.18       17.10      8.81 o 
   9   5   8       29.35       40.22     12.01 o 
  10   5   8       15.23       20.18     14.76 o 
   0   6   8      256.66      241.32     11.88 o 
   1   6   8      647.75      683.42     13.53 o 
   2   6   8       30.07       44.29      4.87 o 
   3   6   8       99.95       99.42      6.23 o 
   4   6   8       50.24       66.26     10.78 o 
   5   6   8      252.23      261.00     15.17 o 
   6   6   8       55.98       58.74     10.57 o 
   7   6   8        4.18        6.96      5.90 o 
   8   6   8        0.00        3.06      7.42 o 
   9   6   8        3.05       -4.05      9.11 o 
   1   7   8        0.02        1.84      4.52 o 
   2   7   8      721.69      689.00     14.72 o 
   3   7   8      141.55      144.27      8.18 o 
   4   7   8        4.39       12.04      8.90 o 
   5   7   8        7.65        8.43      6.45 o 
   6   7   8      110.79      110.38     11.62 o 
   7   7   8        0.69       16.67      9.22 o 
   8   7   8        3.09       16.55      8.58 o 
   9   7   8        7.57        8.08     12.06 o 
   0   8   8      591.71      637.63     25.54 o 
   1   8   8       11.63        7.86      4.97 o 
   2   8   8        0.17       -4.21      4.21 o 
   3   8   8      360.76      386.79     14.89 o 
   4   8   8      141.85      140.93     10.39 o 
   5   8   8        4.61        3.34      7.93 o 
   6   8   8      124.73      104.25     13.18 o 
   7   8   8       40.28       34.88     11.61 o 
   8   8   8        2.80       18.09      9.89 o 
   9   8   8       24.83       39.86     16.55 o 
   1   9   8        2.08       -3.25      5.77 o 
   2   9   8       29.82       33.31      7.41 o 
   3   9   8      110.23       99.57      9.18 o 
   4   9   8       56.90       74.36      9.58 o 
   5   9   8       13.84       32.44     10.18 o 
   6   9   8        5.91       31.97     11.76 o 
   7   9   8        0.36       16.22     10.84 o 
   8   9   8        0.25       -1.82      9.07 o 
   0  10   8      370.19      417.93     21.99 o 
   1  10   8      188.91      189.16     11.51 o 
   2  10   8       97.22       94.92      9.71 o 
   3  10   8        5.61        6.90      6.52 o 
   4  10   8       58.17       71.37     10.59 o 
   5  10   8        4.27       25.22     11.00 o 
   6  10   8        0.15        4.07      9.11 o 
   7  10   8        1.19       29.53     13.27 o 
   8  10   8        6.35        2.25     12.75 o 
   1  11   8      156.88      176.32     11.13 o 
   2  11   8      546.68      556.79     18.17 o 
   3  11   8       29.86       42.98      9.38 o 
   4  11   8       36.51       49.99      9.91 o 
   5  11   8        0.06        2.06      8.66 o 
   6  11   8        2.18        5.57     14.14 o 
   7  11   8        1.74        3.71     11.81 o 
   0  12   8       24.72       31.97     15.02 o 
   1  12   8       22.52       23.85      8.55 o 
   2  12   8       41.36       55.95      9.39 o 
   3  12   8        6.09       11.66      9.58 o 
   4  12   8        0.27       10.04     10.35 o 
   5  12   8       46.54       42.48     13.49 o 
   6  12   8       12.08        5.80     11.82 o 
   1  13   8        0.56        3.34      7.20 o 
   2  13   8        1.78       -8.16      8.16 o 
   3  13   8       83.49       66.62     11.68 o 
   4  13   8        0.07        0.03     10.41 o 
   5  13   8        2.37       -4.17     12.39 o 
   0  14   8        9.71        5.82     13.14 o 
   1  14   8        0.70        6.52      9.22 o 
   2  14   8        3.25        2.38      9.63 o 
   3  14   8       18.40       19.91     12.95 o 
   4  14   8        1.02       14.18     13.49 o 
   1  15   8       18.17       -0.84     10.46 o 
   1   1   9     2254.26     2323.48     24.59 o 
   2   1   9     7471.52     7481.97     67.17 o 
   3   1   9     1396.32     1361.38     18.39 o 
   4   1   9     1077.45     1108.00     18.19 o 
   5   1   9      150.82      138.20      6.22 o 
   6   1   9      128.89      137.47     12.16 o 
   7   1   9       58.92       48.85      9.40 o 
   8   1   9       30.90       40.31     15.00 o 
   9   1   9        0.22        1.85     11.31 o 
  10   1   9        8.38       14.01     12.71 o 
   0   2   9     1084.88     1241.39     22.91 o 
   1   2   9        3.68        4.47      4.19 o 
   2   2   9     2630.52     2548.43     22.60 o 
   3   2   9      342.27      335.06     10.33 o 
   4   2   9      880.47      803.47     17.04 o 
   5   2   9      296.26      315.82     18.86 o 
   6   2   9      781.32      751.06     20.69 o 
   7   2   9       74.52       69.22     11.39 o 
   8   2   9        1.01       -2.32      7.47 o 
   9   2   9       52.87       51.90     15.04 o 
  10   2   9        0.00       15.88     15.53 o 
   1   3   9      786.94      810.83     11.62 o 
   2   3   9      970.47     1033.83     19.51 o 
   3   3   9      288.43      282.47      9.89 o 
   4   3   9       15.37       14.59      5.36 o 
   5   3   9      121.62      114.48      9.95 o 
   6   3   9      229.64      207.76     12.84 o 
   7   3   9       50.98       37.07      8.78 o 
   8   3   9        5.93        9.86     10.36 o 
   9   3   9       55.07       54.74     15.30 o 
  10   3   9        0.38       -7.13     13.03 o 
   0   4   9      111.80      102.30      6.81 o 
   1   4   9     1327.72     1283.42     21.80 o 
   2   4   9       60.10       46.29      3.57 o 
   3   4   9       23.76       22.93      4.13 o 
   4   4   9        3.76        7.98      5.70 o 
   5   4   9       48.64       48.22      7.57 o 
   6   4   9      143.55      172.25     12.83 o 
   7   4   9      201.76      212.54     13.55 o 
   8   4   9        7.12        1.42      8.51 o 
   9   4   9        0.43       11.32      9.84 o 
  10   4   9        6.18       28.05     15.80 o 
   1   5   9       15.33       20.16      5.41 o 
   2   5   9      329.46      319.88      6.54 o 
   3   5   9       33.49       34.29      5.27 o 
   4   5   9       92.88      115.17      8.95 o 
   5   5   9      195.35      184.19     13.02 o 
   6   5   9       16.67       19.45      8.76 o 
   7   5   9       58.21       82.28     10.96 o 
   8   5   9       12.29       10.65      8.83 o 
   9   5   9      218.87      233.93     20.07 o 
  10   5   9        6.17       -6.58     13.02 o 
   0   6   9     1103.76     1109.08     27.11 o 
   1   6   9      877.22      907.22     17.61 o 
   2   6   9       24.39       26.75      4.43 o 
   3   6   9       99.20      111.99      6.19 o 
   4   6   9       88.91       87.36      8.66 o 
   5   6   9      442.64      477.14     17.35 o 
   6   6   9       68.84       61.68      9.77 o 
   7   6   9       71.46       79.43     13.11 o 
   8   6   9       23.23       15.31      8.84 o 
   9   6   9       19.35        7.14      9.51 o 
   1   7   9      499.95      548.84     14.30 o 
   2   7   9      348.71      297.67      9.13 o 
   3   7   9       57.73       69.62      6.34 o 
   4   7   9        1.97        5.02      6.33 o 
   5   7   9       73.42       82.17      9.02 o 
   6   7   9       26.36       24.47      8.45 o 
   7   7   9       26.73       12.97      8.24 o 
   8   7   9       18.29       26.39     11.33 o 
   9   7   9        6.30       22.28     15.41 o 
   0   8   9        0.81        1.22      8.06 o 
   1   8   9      150.98      133.85      8.57 o 
   2   8   9        9.02       21.57      6.22 o 
   3   8   9       25.20       24.48      6.45 o 
   4   8   9       67.04       68.35      7.68 o 
   5   8   9        1.40       17.86      9.26 o 
   6   8   9        4.60       11.80      9.04 o 
   7   8   9       26.14       23.94     11.58 o 
   8   8   9        0.07       -4.41      9.28 o 
   9   8   9        0.22       -2.11     12.50 o 
   1   9   9      875.31      834.74     20.00 o 
   2   9   9      464.38      484.91     15.95 o 
   3   9   9      762.97      756.43     21.34 o 
   4   9   9      772.56      757.87     20.52 o 
   5   9   9       11.20        7.39      8.89 o 
   6   9   9       35.25       38.26     10.49 o 
   7   9   9       47.09       50.86     12.04 o 
   8   9   9       31.64       28.68     12.19 o 
   0  10   9      519.31      599.58     25.76 o 
   1  10   9      175.82      163.93     11.33 o 
   2  10   9       91.55       94.32      9.68 o 
   3  10   9       56.05       57.13      9.61 o 
   4  10   9      162.09      160.42     12.89 o 
   5  10   9       17.38       14.15     10.09 o 
   6  10   9        7.32       22.86     13.04 o 
   7  10   9        1.23       -5.61     12.24 o 
   8  10   9        0.68       28.66     22.67 o 
   1  11   9       43.05       62.79      9.62 o 
   2  11   9       99.15       84.83     10.39 o 
   3  11   9        0.29       -2.59      7.37 o 
   4  11   9        0.06        6.46     10.70 o 
   5  11   9       13.47        3.76     10.88 o 
   6  11   9       18.89       23.36     12.63 o 
   7  11   9        6.06       25.33     16.35 o 
   0  12   9      174.35      198.69     19.34 o 
   1  12   9       26.47       12.63      7.73 o 
   2  12   9       61.45       63.17      9.60 o 
   3  12   9        3.35        9.91      8.01 o 
   4  12   9        6.59       21.79     11.28 o 
   5  12   9        1.15       11.71     11.78 o 
   6  12   9       59.51       63.94     15.68 o 
   1  13   9        9.42       11.12      8.46 o 
   2  13   9       25.07       26.42     10.06 o 
   3  13   9        0.05       11.28      8.40 o 
   4  13   9        2.23       19.85     13.57 o 
   5  13   9        0.00        6.11     11.83 o 
   0  14   9       12.82        7.17     13.32 o 
   1  14   9        2.18        5.68     11.46 o 
   2  14   9        5.54       -5.38     10.28 o 
   3  14   9        2.26        7.42     12.13 o 
   4  14   9        4.17        3.69     16.18 o 
   1  15   9        0.22        5.75     13.40 o 
   0   0  10     1783.61     1780.85     48.19 o 
   1   0  10      696.05      679.47     19.24 o 
   2   0  10      312.62      311.53     18.66 o 
   3   0  10      116.62      113.16     13.64 o 
   4   0  10      552.02      542.98     13.67 o 
   5   0  10     1705.66     1538.09     62.03 o 
   6   0  10      430.51      393.10     25.42 o 
   7   0  10       38.57       22.19     16.65 o 
   8   0  10       12.36      -13.97     13.97 o 
   9   0  10        0.15       -6.42     17.20 o 
  10   0  10       50.31       40.61     26.35 o 
   1   1  10     1503.01     1408.44     18.92 o 
   2   1  10      194.12      160.69     10.29 o 
   3   1  10     1006.94      982.81     14.50 o 
   4   1  10      155.92      142.43      6.29 o 
   5   1  10      391.51      356.75     15.26 o 
   6   1  10      220.66      224.56     17.16 o 
   7   1  10       97.70      102.91     12.96 o 
   8   1  10      129.13      156.93     18.45 o 
   9   1  10       13.83       29.00     13.98 o 
  10   1  10       31.66       42.10     16.81 o 
   0   2  10     4076.03     4203.18     51.11 o 
   1   2  10      466.31      488.59     10.14 o 
   2   2  10      460.56      489.98      9.72 o 
   3   2  10       94.34       98.18      6.99 o 
   4   2  10      181.06      205.21      9.12 o 
   5   2  10      198.50      198.43      9.68 o 
   6   2  10      162.00      132.42     13.95 o 
   7   2  10       56.95       62.67     12.65 o 
   8   2  10      155.23      161.06     14.85 o 
   9   2  10        1.27      -13.30     13.30 o 
  10   2  10        1.71       -0.32     10.98 o 
   1   3  10     1158.47     1154.68     15.32 o 
   2   3  10       82.41       90.15      6.37 o 
   3   3  10      161.44      189.99      8.69 o 
   4   3  10        5.81       10.22      4.96 o 
   5   3  10       69.81       63.42      7.45 o 
   6   3  10      408.52      417.93     17.23 o 
   7   3  10       23.15       30.15     10.43 o 
   8   3  10       45.57       61.98     13.21 o 
   9   3  10       17.10       16.31     13.19 o 
  10   3  10        1.77       10.52     14.27 o 
   0   4  10        7.57        3.87      5.15 o 
   1   4  10      182.59      186.77      6.31 o 
   2   4  10      715.48      751.64     11.31 o 
   3   4  10      520.99      492.53      9.31 o 
   4   4  10       36.41       40.91      6.70 o 
   5   4  10      162.59      156.44     10.58 o 
   6   4  10     1528.58     1485.08     31.93 o 
   7   4  10       12.34       16.19      8.68 o 
   8   4  10       77.42       78.32     13.73 o 
   9   4  10        0.43       -9.92     13.06 o 
  10   4  10       13.24       14.04     13.94 o 
   1   5  10      114.27      107.06      5.75 o 
   2   5  10      375.11      363.42     10.16 o 
   3   5  10      713.82      710.63     13.24 o 
   4   5  10       47.15       63.90     10.54 o 
   5   5  10       57.09       88.83      9.76 o 
   6   5  10       24.81       32.41      9.84 o 
   7   5  10       92.76      105.72     11.66 o 
   8   5  10        0.20       -2.37      9.81 o 
   9   5  10        0.01       10.48     10.79 o 
   0   6  10       18.38       13.04      7.22 o 
   1   6  10      182.55      182.39      8.76 o 
   2   6  10        1.05        4.27      4.01 o 
   3   6  10        0.01        1.06      3.89 o 
   4   6  10        9.26       11.04      7.27 o 
   5   6  10       63.28       78.99      9.53 o 
   6   6  10       20.92       28.26      8.76 o 
   7   6  10        1.38        0.29      8.04 o 
   8   6  10        2.30        9.97     11.37 o 
   9   6  10        9.45        4.48      9.36 o 
   1   7  10       34.32       53.82      7.30 o 
   2   7  10        0.21       -0.59      3.90 o 
   3   7  10      211.81      219.78      9.71 o 
   4   7  10      179.39      193.60     14.09 o 
   5   7  10      352.83      331.40     14.64 o 
   6   7  10      222.87      228.72     15.48 o 
   7   7  10       26.19       19.84      8.40 o 
   8   7  10       47.39       47.47     13.40 o 
   9   7  10        9.78       13.70     13.49 o 
   0   8  10      960.28     1018.91     30.29 o 
   1   8  10      101.71       92.55      8.60 o 
   2   8  10        0.02       10.16      6.44 o 
   3   8  10      124.37      127.00     12.86 o 
   4   8  10        9.32       10.72      7.40 o 
   5   8  10        0.14       -7.71      7.71 o 
   6   8  10       21.80       25.44      9.80 o 
   7   8  10        0.78       10.96      9.30 o 
   8   8  10       26.81       34.06     11.54 o 
   1   9  10      148.73      127.79     10.51 o 
   2   9  10      135.58      112.06      9.69 o 
   3   9  10      112.08      104.02      9.95 o 
   4   9  10       40.31       54.97      8.58 o 
   5   9  10       24.59       46.20     10.86 o 
   6   9  10        9.33       -0.99      8.91 o 
   7   9  10        2.23       -1.45     10.00 o 
   8   9  10        4.37       33.53     12.28 o 
   0  10  10      154.58      146.87     19.70 o 
   1  10  10       56.98       57.07      9.06 o 
   2  10  10       54.69       57.01      8.69 o 
   3  10  10       45.29       62.93      9.50 o 
   4  10  10        2.59        0.70      9.03 o 
   5  10  10        1.25        1.19     10.43 o 
   6  10  10        3.97       27.83     15.20 o 
   7  10  10        8.99       14.13     12.40 o 
   1  11  10       25.54       37.56      8.89 o 
   2  11  10      104.51       95.74     10.40 o 
   3  11  10       19.52       36.94      8.89 o 
   4  11  10        1.18        8.70     10.34 o 
   5  11  10       64.33       67.85     13.76 o 
   6  11  10        0.01       -1.87     11.18 o 
   7  11  10       10.53       26.40     14.29 o 
   0  12  10       30.96       65.85     15.16 o 
   1  12  10        0.12       -1.96      7.49 o 
   2  12  10       23.21       23.57      9.78 o 
   3  12  10       21.82       30.27      9.53 o 
   4  12  10        7.59        8.28     10.08 o 
   5  12  10        2.03       -1.73     10.81 o 
   6  12  10       23.40       32.35     13.74 o 
   1  13  10        1.93        4.81      8.02 o 
   2  13  10       18.42       16.64      9.31 o 
   3  13  10       42.97       33.45     12.07 o 
   4  13  10        1.36        5.82     11.10 o 
   5  13  10        1.01       -0.94     11.90 o 
   0  14  10        3.37       12.22     14.11 o 
   1  14  10        0.50        8.37     10.48 o 
   2  14  10       11.82        5.06      9.85 o 
   3  14  10       11.92        6.08     11.61 o 
   1   1  11      981.79     1036.01     17.67 o 
   2   1  11     4509.87     4523.61     48.69 o 
   3   1  11      839.80      851.82     15.43 o 
   4   1  11      515.33      533.91     15.36 o 
   5   1  11      499.59      469.16     20.31 o 
   6   1  11        0.37        6.47      8.62 o 
   7   1  11       41.49       42.24     10.28 o 
   8   1  11       39.72       39.36     14.31 o 
   9   1  11       63.89       40.87     15.51 o 
  10   1  11        2.10       16.10     19.10 o 
   0   2  11     9325.43     9801.42    105.53 o 
   1   2  11        3.16       -2.08      4.32 o 
   2   2  11     1355.64     1391.67     17.88 o 
   3   2  11      554.27      558.59     13.36 o 
   4   2  11      428.66      451.01     17.02 o 
   5   2  11        3.06       -4.81      4.83 o 
   6   2  11        0.08        8.49      8.25 o 
   7   2  11      733.03      713.76     24.96 o 
   8   2  11        0.91       -2.84     11.27 o 
   9   2  11       41.99       14.91     14.35 o 
  10   2  11       14.22       13.77     14.40 o 
   1   3  11       84.02       80.14      5.66 o 
   2   3  11      754.83      775.25     12.07 o 
   3   3  11      169.19      184.92      8.81 o 
   4   3  11      200.89      194.72     10.00 o 
   5   3  11       57.19       64.04     13.73 o 
   6   3  11      262.59      240.06     12.97 o 
   7   3  11       25.44       31.69     10.24 o 
   8   3  11      113.30      139.88     16.01 o 
   9   3  11       59.36       74.36     18.91 o 
  10   3  11       56.12       35.17     16.98 o 
   0   4  11     3746.74     3669.63     47.61 o 
   1   4  11       95.94       84.24      5.58 o 
   2   4  11      128.91      132.07      7.06 o 
   3   4  11       28.56       44.58      8.97 o 
   4   4  11        1.76        0.85      5.14 o 
   5   4  11        6.39       -1.71      5.40 o 
   6   4  11        4.65        0.12      8.79 o 
   7   4  11      184.26      182.69     13.18 o 
   8   4  11       24.52       15.77     11.03 o 
   9   4  11        1.30       -5.79     13.57 o 
  10   4  11       24.21       34.61     16.60 o 
   1   5  11      293.81      302.30     11.64 o 
   2   5  11     2037.70     2004.87     29.49 o 
   3   5  11       51.33       57.44      5.47 o 
   4   5  11       89.47       85.11      8.46 o 
   5   5  11      555.59      563.66     18.75 o 
   6   5  11        0.10        1.68      7.04 o 
   7   5  11        9.39        3.51      8.06 o 
   8   5  11       42.97       40.74     13.66 o 
   9   5  11       28.76       20.39     13.57 o 
   0   6  11      737.22      718.59     22.85 o 
   1   6  11      232.52      218.21      7.99 o 
   2   6  11      550.14      524.62     14.42 o 
   3   6  11       76.96       63.65      6.06 o 
   4   6  11       32.09       35.52     10.68 o 
   5   6  11       78.88       70.33      9.47 o 
   6   6  11      153.01      167.26     13.45 o 
   7   6  11       58.69       49.09     10.26 o 
   8   6  11       19.26        7.15     10.68 o 
   9   6  11        8.92       14.19     13.67 o 
   1   7  11       25.27       30.40      6.97 o 
   2   7  11      294.08      300.60     11.79 o 
   3   7  11        3.54        8.16      6.79 o 
   4   7  11       87.50      112.01     10.70 o 
   5   7  11        2.15        0.42      7.76 o 
   6   7  11       22.17       21.53      7.81 o 
   7   7  11        0.16        9.80     10.98 o 
   8   7  11       46.64       48.28     14.62 o 
   9   7  11        0.91      -13.93     13.93 o 
   0   8  11      236.70      235.51     17.20 o 
   1   8  11      383.67      324.12     13.31 o 
   2   8  11        0.26        5.33      5.87 o 
   3   8  11       37.83       23.01      6.47 o 
   4   8  11       33.90       27.10      8.14 o 
   5   8  11        0.02       -0.15      7.80 o 
   6   8  11        0.72       -7.75      8.84 o 
   7   8  11        0.04        8.22     13.92 o 
   8   8  11        0.86       -3.72     13.67 o 
   1   9  11       14.75       21.04      7.14 o 
   2   9  11      114.58      104.97      9.85 o 
   3   9  11      125.83      144.34     10.74 o 
   4   9  11       52.09       53.25     12.40 o 
   5   9  11      159.11      135.82     12.78 o 
   6   9  11        0.07       -6.10      8.63 o 
   7   9  11       26.67       32.54     11.41 o 
   8   9  11        0.16      -10.39     16.58 o 
   0  10  11        5.65       13.78     10.22 o 
   1  10  11      492.34      521.29     18.15 o 
   2  10  11        8.37       12.85      7.05 o 
   3  10  11       35.11       36.21      9.03 o 
   4  10  11        4.76       15.25     10.29 o 
   5  10  11       68.34       83.90     14.73 o 
   6  10  11        0.00       -5.84     10.97 o 
   7  10  11       16.21       21.60     14.01 o 
   1  11  11       35.77       40.42      9.10 o 
   2  11  11       75.06       82.27     11.40 o 
   3  11  11       79.36       98.82     11.84 o 
   4  11  11        9.19        6.08      9.81 o 
   5  11  11        8.61       23.22     11.95 o 
   6  11  11        1.76       12.20     12.31 o 
   0  12  11      123.00      121.98     16.69 o 
   1  12  11      163.36      174.12     13.00 o 
   2  12  11       13.60       19.48      9.17 o 
   3  12  11        8.14        7.59     12.77 o 
   4  12  11       10.84       15.96     11.23 o 
   5  12  11       18.10       22.14     12.48 o 
   6  12  11       13.37       35.25     15.85 o 
   1  13  11        7.87        0.43      8.05 o 
   2  13  11       16.75        8.65      8.84 o 
   3  13  11        4.76        4.27     10.53 o 
   4  13  11        0.03        7.52     13.44 o 
   0  14  11        6.54       -3.90     13.07 o 
   1  14  11        1.34        4.78      9.00 o 
   2  14  11       13.98       20.59     12.54 o 
   3  14  11       19.65       45.09     15.24 o 
   0   0  12      990.84     1049.03     40.23 o 
   1   0  12       97.99      143.42     13.41 o 
   2   0  12      137.68      143.89     15.94 o 
   3   0  12      467.83      474.16     18.05 o 
   4   0  12     4105.04     3907.46     89.51 o 
   5   0  12        9.27       25.53     11.54 o 
   6   0  12      343.81      347.87     31.10 o 
   7   0  12        1.58        4.44     14.94 o 
   8   0  12      285.15      370.30     35.53 o 
   9   0  12        1.66        2.33     17.48 o 
  10   0  12      105.64      127.74     30.43 o 
   1   1  12      141.78      137.26      8.65 o 
   2   1  12        0.04       -5.50      5.50 o 
   3   1  12       79.70       77.97      5.68 o 
   4   1  12       25.07       30.50      6.06 o 
   5   1  12      353.58      302.91     15.11 o 
   6   1  12      485.84      477.31     28.96 o 
   7   1  12        9.37        8.82     11.48 o 
   8   1  12        1.80        3.23     11.47 o 
   9   1  12       98.95      136.72     19.65 o 
  10   1  12        2.43       12.57     14.60 o 
   0   2  12      764.34      754.36     21.12 o 
   1   2  12      246.30      218.00      8.65 o 
   2   2  12        1.41        0.45      6.08 o 
   3   2  12      449.81      432.43     11.91 o 
   4   2  12        0.10       -4.33      5.48 o 
   5   2  12      488.45      505.95     20.63 o 
   6   2  12       36.83       28.72      9.14 o 
   7   2  12      170.11      167.22     15.22 o 
   8   2  12        3.50      -10.58     12.00 o 
   9   2  12        1.12       12.05     12.68 o 
  10   2  12        4.65        3.13     12.77 o 
   1   3  12        0.07       -3.35      4.25 o 
   2   3  12      167.73      173.72      7.24 o 
   3   3  12        0.06        2.59      6.04 o 
   4   3  12       13.72       20.09     13.78 o 
   5   3  12       20.94       20.48      8.60 o 
   6   3  12      288.94      291.36     12.86 o 
   7   3  12        4.24       10.87      8.86 o 
   8   3  12       99.30       68.40     15.53 o 
   9   3  12       28.59       38.21     15.18 o 
  10   3  12       13.05       14.28     15.08 o 
   0   4  12      325.83      304.61     13.37 o 
   1   4  12        2.02        5.23      4.45 o 
   2   4  12       88.55       87.47      5.40 o 
   3   4  12      376.25      368.08     14.21 o 
   4   4  12      632.16      663.23     18.79 o 
   5   4  12       31.01       27.43      7.91 o 
   6   4  12        1.82       -2.47      6.15 o 
   7   4  12       48.69       87.55     14.37 o 
   8   4  12       92.71       94.89     15.50 o 
   9   4  12        7.42       -1.57     11.51 o 
   1   5  12      136.12      152.30      9.19 o 
   2   5  12       15.32       18.78      4.15 o 
   3   5  12        4.23        6.23      4.88 o 
   4   5  12      192.61      168.20     10.43 o 
   5   5  12       34.88       54.24     12.45 o 
   6   5  12        7.31       -0.59      8.80 o 
   7   5  12       29.95       16.37      8.39 o 
   8   5  12        6.46        3.81     11.21 o 
   9   5  12        1.02        3.67     12.54 o 
   0   6  12      215.96      233.03     16.66 o 
   1   6  12      138.10      114.48      7.36 o 
   2   6  12       37.59       39.40      5.51 o 
   3   6  12       35.77       34.09      6.55 o 
   4   6  12       33.83       39.40      8.83 o 
   5   6  12       22.35       17.61      7.77 o 
   6   6  12       14.79       14.12      8.72 o 
   7   6  12       42.43       46.85     11.99 o 
   8   6  12        1.71       26.24     16.06 o 
   9   6  12        0.20       -4.38     15.56 o 
   1   7  12       48.48       47.39      7.18 o 
   2   7  12        1.19        4.16      5.30 o 
   3   7  12        8.45       17.50      6.26 o 
   4   7  12      310.71      312.81     15.24 o 
   5   7  12        1.02        5.33      9.82 o 
   6   7  12       26.52       16.76      9.21 o 
   7   7  12        2.50       -0.82      8.60 o 
   8   7  12      110.97      131.84     19.25 o 
   9   7  12        0.13       11.54     16.71 o 
   0   8  12       12.66       10.86      9.89 o 
   1   8  12      126.56      117.40      9.81 o 
   2   8  12        2.70       -3.76      6.07 o 
   3   8  12        4.06        5.41      7.19 o 
   4   8  12       16.79       17.96      8.49 o 
   5   8  12        0.34       -8.29      8.29 o 
   6   8  12        8.19       -4.25      9.15 o 
   7   8  12        1.47       -3.21      9.44 o 
   8   8  12        0.02      -14.14     14.14 o 
   1   9  12        1.05        5.48      7.09 o 
   2   9  12      274.35      273.66     14.56 o 
   3   9  12        4.07       -1.16      6.56 o 
   4   9  12        3.15       15.69     11.63 o 
   5   9  12        5.66        4.40     10.21 o 
   6   9  12        2.33        6.68     13.74 o 
   7   9  12        3.88        9.23     13.54 o 
   8   9  12       24.48       17.10     18.10 o 
   0  10  12       54.36       74.49     13.45 o 
   1  10  12        7.75       12.97      7.43 o 
   2  10  12       15.96        6.45      8.21 o 
   3  10  12       22.44       23.87      8.34 o 
   4  10  12       31.00       55.12     12.85 o 
   5  10  12       50.20       40.59     13.15 o 
   6  10  12        7.15       -0.46     10.67 o 
   7  10  12        1.17       17.45     22.08 o 
   1  11  12       10.15       12.48      7.90 o 
   2  11  12        5.61       17.64     12.43 o 
   3  11  12        0.12        3.96      7.82 o 
   4  11  12        6.48       14.84     11.28 o 
   5  11  12        5.00        6.68     11.10 o 
   6  11  12        0.03       19.20     13.73 o 
   0  12  12      151.76      130.39     19.31 o 
   1  12  12       37.17       33.79      9.10 o 
   2  12  12        9.30        4.47      8.20 o 
   3  12  12       87.14       94.31     14.89 o 
   4  12  12       26.49       19.68     12.35 o 
   5  12  12       26.81       35.04     13.56 o 
   1  13  12       14.44       20.90      9.89 o 
   2  13  12        3.04       -3.83      8.76 o 
   3  13  12        6.86        1.52     10.71 o 
   4  13  12       10.91        1.91     10.39 o 
   0  14  12        0.40       -8.30     16.34 o 
   1  14  12       14.68       16.46     10.63 o 
   2  14  12        0.01       19.90     12.67 o 
   1   1  13       53.85       43.61      7.46 o 
   2   1  13      651.48      627.32     14.68 o 
   3   1  13      443.23      432.14     12.73 o 
   4   1  13       18.45       16.91      6.04 o 
   5   1  13       90.40       99.55     10.45 o 
   6   1  13      108.69       96.95     11.34 o 
   7   1  13       43.82       46.76     13.76 o 
   8   1  13       33.16       33.47     14.06 o 
   9   1  13       18.54       36.84     15.65 o 
  10   1  13        2.92       -6.12     15.77 o 
   0   2  13      105.60      132.25     12.83 o 
   1   2  13      345.99      367.99     11.29 o 
   2   2  13       21.24       20.94      5.59 o 
   3   2  13      932.73      924.20     20.59 o 
   4   2  13        1.94        7.65      7.24 o 
   5   2  13      125.37      103.70     11.22 o 
   6   2  13       24.13       26.46      9.56 o 
   7   2  13      572.90      545.07     22.86 o 
   8   2  13       17.51       11.32     12.41 o 
   9   2  13       10.07       22.70     14.17 o 
  10   2  13        0.03       14.83     14.98 o 
   1   3  13      392.18      333.00     10.52 o 
   2   3  13      199.03      190.71      8.31 o 
   3   3  13      422.12      409.93     12.92 o 
   4   3  13       53.83       58.65      8.21 o 
   5   3  13      203.16      182.15     10.86 o 
   6   3  13       35.72       34.98      7.65 o 
   7   3  13       97.10      101.70     12.56 o 
   8   3  13       24.71        9.07     12.29 o 
   9   3  13        9.52       36.72     21.15 o 
   0   4  13        0.01       -0.76      5.86 o 
   1   4  13        5.97        8.95      5.11 o 
   2   4  13      110.30      104.31      7.42 o 
   3   4  13      112.19      114.30      8.83 o 
   4   4  13       21.08       36.19     10.57 o 
   5   4  13       86.65       85.03     10.18 o 
   6   4  13       32.82       23.32      7.64 o 
   7   4  13        1.53       -1.76      9.37 o 
   8   4  13        3.29        7.91     10.05 o 
   9   4  13        0.01        7.93     13.40 o 
   1   5  13      948.16      919.29     17.77 o 
   2   5  13       17.43       17.79      5.20 o 
   3   5  13       23.98       28.18      9.96 o 
   4   5  13       23.51       31.37     10.54 o 
   5   5  13      145.33      155.07     11.52 o 
   6   5  13        9.22       -1.55      6.95 o 
   7   5  13       23.82       23.59     11.58 o 
   8   5  13       45.38       55.38     14.13 o 
   9   5  13        0.43       -1.95     11.89 o 
   0   6  13     1900.55     1957.82     48.93 o 
   1   6  13      516.39      506.33     13.06 o 
   2   6  13      483.50      451.89     14.32 o 
   3   6  13       64.79       78.18      7.30 o 
   4   6  13       10.45       19.16      8.27 o 
   5   6  13      295.60      243.03     13.41 o 
   6   6  13       31.89       39.31      9.33 o 
   7   6  13        4.35       13.43      8.27 o 
   8   6  13        4.28       17.91     14.03 o 
   9   6  13        0.36       13.50     16.89 o 
   1   7  13       16.20       24.67      8.04 o 
   2   7  13       74.55       89.66     10.42 o 
   3   7  13      140.81      133.75     10.25 o 
   4   7  13       36.91       35.83      9.73 o 
   5   7  13      234.63      196.61     16.94 o 
   6   7  13       42.97       53.46     12.09 o 
   7   7  13       70.92       56.21     13.53 o 
   8   7  13       11.91       47.16     15.81 o 
   0   8  13      213.55      238.86     17.67 o 
   1   8  13        1.40       13.44      6.86 o 
   2   8  13       22.64       25.78      8.18 o 
   3   8  13       21.06       32.87     11.47 o 
   4   8  13       29.50       27.03      8.74 o 
   5   8  13        0.64       -0.78      7.29 o 
   6   8  13       18.93       18.52     10.08 o 
   7   8  13        1.73        5.77      9.98 o 
   8   8  13        0.06       13.48     14.63 o 
   1   9  13      544.39      566.36     17.98 o 
   2   9  13      729.28      743.79     22.57 o 
   3   9  13      414.53      403.37     17.61 o 
   4   9  13        4.85       13.00     10.88 o 
   5   9  13      134.37      149.69     16.91 o 
   6   9  13        4.56        9.18     11.35 o 
   7   9  13        1.14       -3.99     14.60 o 
   0  10  13       19.93       23.58     14.14 o 
   1  10  13      211.84      189.32     11.87 o 
   2  10  13       24.19       28.78      8.96 o 
   3  10  13        6.45        1.94      9.75 o 
   4  10  13        6.58        9.39     10.76 o 
   5  10  13       36.76       56.02     14.21 o 
   6  10  13        8.57       37.69     18.30 o 
   7  10  13       34.77       16.38     14.83 o 
   1  11  13       34.07       53.53      9.97 o 
   2  11  13       33.72       47.66     10.89 o 
   3  11  13       42.68       46.50     12.89 o 
   4  11  13        0.79       16.06     12.55 o 
   5  11  13        0.98        0.15      9.90 o 
   6  11  13        2.51        7.15     12.70 o 
   0  12  13       71.12       70.58     15.97 o 
   1  12  13      229.42      238.35     15.99 o 
   2  12  13        9.18        1.52      8.18 o 
   3  12  13       41.01       37.43     13.11 o 
   4  12  13        3.80       10.36     11.36 o 
   5  12  13       30.10       34.13     14.92 o 
   1  13  13        3.20       -3.80      8.52 o 
   2  13  13        7.49       15.63     11.43 o 
   3  13  13        9.14       16.18     12.44 o 
   4  13  13        1.14       17.01     16.54 o 
   0  14  13        1.24        6.85     14.64 o 
   1  14  13        0.15      -10.64     10.64 o 
   2  14  13        2.33       -3.45     11.45 o 
   0   0  14     6332.59     6773.75    150.26 o 
   1   0  14      225.87      211.71     17.22 o 
   2   0  14     1434.23     1408.33     36.69 o 
   3   0  14      119.89      114.93     13.35 o 
   4   0  14      256.78      258.70     27.45 o 
   5   0  14      218.88      195.90     25.85 o 
   6   0  14     2247.57     2285.92     77.51 o 
   7   0  14       98.72      124.48     23.26 o 
   8   0  14       55.19       63.13     27.64 o 
   9   0  14       12.37       41.29     30.15 o 
   1   1  14      145.05      153.40     10.02 o 
   2   1  14       38.15       23.93      7.11 o 
   3   1  14     1130.80     1153.47     19.98 o 
   4   1  14      160.34      154.97     10.15 o 
   5   1  14        3.54       12.97      8.51 o 
   6   1  14       24.44       43.30     13.26 o 
   7   1  14       59.58       91.81     15.66 o 
   8   1  14        1.01       20.36     13.24 o 
   9   1  14        0.95       -3.77     12.55 o 
   0   2  14        2.64        4.32      8.04 o 
   1   2  14       30.59       48.45      7.25 o 
   2   2  14      329.04      336.29     11.37 o 
   3   2  14      167.89      141.66      8.70 o 
   4   2  14      254.68      229.66     11.79 o 
   5   2  14       52.67       65.76      8.28 o 
   6   2  14      130.06      127.58     12.12 o 
   7   2  14       11.89       20.31     13.10 o 
   8   2  14        0.44       -9.54     13.57 o 
   9   2  14        8.03       11.36     13.98 o 
   1   3  14      116.89      112.97      8.41 o 
   2   3  14       94.64       73.30      7.12 o 
   3   3  14      204.21      195.57     11.35 o 
   4   3  14       46.38       44.87      8.45 o 
   5   3  14      110.85      103.13     17.51 o 
   6   3  14       79.45       95.80     12.60 o 
   7   3  14       14.16       20.14     10.52 o 
   8   3  14        1.60       -3.36     10.59 o 
   9   3  14        6.19       -3.08     13.42 o 
   0   4  14      124.43      160.27     12.45 o 
   1   4  14      345.90      354.94     11.41 o 
   2   4  14       39.02       44.67      6.08 o 
   3   4  14        8.44        2.72      6.18 o 
   4   4  14       45.86       69.78     12.34 o 
   5   4  14      434.09      412.73     15.70 o 
   6   4  14        0.39       11.68      7.53 o 
   7   4  14       50.97       63.18     13.18 o 
   8   4  14        0.70        8.03     11.56 o 
   9   4  14        0.04       14.14     13.56 o 
   1   5  14       53.49       40.38      6.08 o 
   2   5  14        0.02       -3.32      4.32 o 
   3   5  14        0.75        6.78      6.05 o 
   4   5  14        0.20       12.22      7.70 o 
   5   5  14      121.49      107.78     10.21 o 
   6   5  14       42.20       44.03      9.33 o 
   7   5  14       34.00       45.49     13.27 o 
   8   5  14       65.49       85.60     22.02 o 
   9   5  14       15.82       10.38     14.88 o 
   0   6  14      491.99      466.67     25.11 o 
   1   6  14       81.37       75.90      7.60 o 
   2   6  14       51.07       66.64      8.09 o 
   3   6  14      188.92      183.31     12.16 o 
   4   6  14        7.18        8.23      6.80 o 
   5   6  14       23.79       22.74      9.79 o 
   6   6  14       15.54       18.58      8.44 o 
   7   6  14        6.94        8.26     10.83 o 
   8   6  14        0.03       -6.75     12.78 o 
   9   6  14        0.22       13.50     15.43 o 
   1   7  14      130.19      126.41     10.41 o 
   2   7  14        6.90       24.46     11.70 o 
   3   7  14      175.67      154.23     13.56 o 
   4   7  14      321.24      329.89     17.09 o 
   5   7  14      419.01      404.00     20.26 o 
   6   7  14      154.28      152.66     13.97 o 
   7   7  14        0.21        3.83      8.73 o 
   8   7  14       37.08       45.93     15.72 o 
   0   8  14        1.82       12.19     19.47 o 
   1   8  14      193.63      176.08     11.32 o 
   2   8  14        7.39        4.91      7.12 o 
   3   8  14        4.54       14.38     10.50 o 
   4   8  14        0.68       -0.74      9.46 o 
   5   8  14        9.16       -0.88      7.85 o 
   6   8  14        6.18       -3.19      8.04 o 
   7   8  14       15.67       11.47     10.31 o 
   8   8  14        2.48       -9.34     15.45 o 
   1   9  14        0.41        1.34      5.95 o 
   2   9  14      362.92      333.88     15.91 o 
   3   9  14       14.16       10.53     10.04 o 
   4   9  14        0.00        1.94     10.54 o 
   5   9  14        2.15        4.39     14.72 o 
   6   9  14        1.61        2.40     10.80 o 
   7   9  14        0.11       10.84     12.04 o 
   0  10  14      149.27      147.34     19.82 o 
   1  10  14       55.29       57.59      9.45 o 
   2  10  14       31.58       39.86     10.08 o 
   3  10  14       38.35       38.39     12.13 o 
   4  10  14       24.66       36.01     13.21 o 
   5  10  14       12.01       28.12     12.95 o 
   6  10  14        4.82       10.38     12.48 o 
   7  10  14       34.83       67.44     30.88 o 
   1  11  14       65.46       77.22     12.87 o 
   2  11  14        0.62        2.27      8.30 o 
   3  11  14        0.17       -7.82     10.14 o 
   4  11  14       11.24       39.36     15.04 o 
   5  11  14       23.80       47.51     15.07 o 
   6  11  14       42.39       50.97     17.85 o 
   0  12  14       90.19       84.95     15.50 o 
   1  12  14       18.93       28.74     10.09 o 
   2  12  14       16.26       13.81      9.75 o 
   3  12  14       11.12       17.81     11.81 o 
   4  12  14        6.50        9.46     12.08 o 
   5  12  14        7.32       13.45     13.07 o 
   1  13  14        2.27        2.99      9.19 o 
   2  13  14        0.01        1.99      9.98 o 
   3  13  14        0.61        5.43     10.71 o 
   0  14  14        2.71       -6.90     19.17 o 
   1  14  14        1.11       11.31     15.21 o 
   1   1  15      432.10      397.20     14.96 o 
   2   1  15     1081.98     1106.70     23.78 o 
   3   1  15      787.48      743.75     16.62 o 
   4   1  15     1487.26     1431.74     36.82 o 
   5   1  15      302.58      286.90     16.99 o 
   6   1  15      158.88      192.98     18.34 o 
   7   1  15       43.71       58.87     14.98 o 
   8   1  15        1.84       -5.37     12.10 o 
   9   1  15        6.24       -1.27     13.31 o 
   0   2  15      210.30      247.78     16.96 o 
   1   2  15      182.27      200.35     12.35 o 
   2   2  15      543.99      561.34     16.24 o 
   3   2  15      168.84      163.43      9.58 o 
   4   2  15      151.06      157.22     10.83 o 
   5   2  15      212.89      223.31     15.61 o 
   6   2  15      201.54      164.37     14.49 o 
   7   2  15       52.46       87.71     16.34 o 
   8   2  15       36.90       48.01     14.93 o 
   9   2  15        3.40       26.45     15.76 o 
   1   3  15      787.79      884.81     19.14 o 
   2   3  15        1.75       -2.20      5.86 o 
   3   3  15       75.48       65.53      8.64 o 
   4   3  15       31.31       36.80      8.55 o 
   5   3  15       41.57       48.58      8.31 o 
   6   3  15      151.24      128.37     14.45 o 
   7   3  15       10.26       11.36     12.03 o 
   8   3  15        0.14        8.26     12.32 o 
   9   3  15       30.44       15.48     14.80 o 
   0   4  15       52.99       70.78     11.61 o 
   1   4  15      206.90      215.36     10.64 o 
   2   4  15      148.74      151.34      8.96 o 
   3   4  15      379.99      382.21     14.53 o 
   4   4  15       57.16       87.72     13.91 o 
   5   4  15       27.54       34.04     11.08 o 
   6   4  15       77.20       79.09     13.42 o 
   7   4  15       16.83        4.33     12.23 o 
   8   4  15        3.66        7.54     11.59 o 
   9   4  15        0.04       -7.65     12.97 o 
   1   5  15     1126.92     1107.50     20.06 o 
   2   5  15       47.40       42.75      7.50 o 
   3   5  15      411.25      362.93     14.29 o 
   4   5  15      816.81      770.86     21.13 o 
   5   5  15       91.17       87.66     10.77 o 
   6   5  15       83.80       81.37      9.66 o 
   7   5  15       65.37       30.61     12.35 o 
   8   5  15       38.98       59.96     16.67 o 
   9   5  15        8.68        0.42     13.26 o 
   0   6  15       24.12       37.35     14.18 o 
   1   6  15       40.66       55.80      9.54 o 
   2   6  15       49.22       65.20      9.05 o 
   3   6  15       54.00       51.02      9.23 o 
   4   6  15        0.29       -3.73      6.47 o 
   5   6  15      225.05      208.26     14.13 o 
   6   6  15      127.50      118.12     13.09 o 
   7   6  15       11.24       12.97     11.57 o 
   8   6  15        0.76        4.86     18.19 o 
   1   7  15      273.54      279.14     13.44 o 
   2   7  15      148.86      137.46     12.08 o 
   3   7  15        4.52        4.19      6.61 o 
   4   7  15       14.35       13.27      7.92 o 
   5   7  15       30.10       37.46     11.10 o 
   6   7  15        6.43        9.67      9.50 o 
   7   7  15       15.16        5.76     13.52 o 
   8   7  15        0.81       12.34     18.34 o 
   0   8  15        5.07       11.87     10.24 o 
   1   8  15      262.81      296.30     13.70 o 
   2   8  15       61.15       51.22     11.16 o 
   3   8  15        2.90      -10.24     10.24 o 
   4   8  15        3.03        9.66     10.08 o 
   5   8  15        2.34       25.97      9.72 o 
   6   8  15       31.84       70.17     12.92 o 
   7   8  15        1.85      -16.66     18.15 o 
   1   9  15        0.05        7.09      8.27 o 
   2   9  15        7.87        3.79      7.49 o 
   3   9  15       66.12       61.26     12.94 o 
   4   9  15       37.81       42.63     12.68 o 
   5   9  15       42.10       48.10     14.77 o 
   6   9  15        1.50       16.73     13.26 o 
   7   9  15        0.39      -16.93     17.10 o 
   0  10  15       79.52      105.89     14.02 o 
   1  10  15       17.88       35.63     10.19 o 
   2  10  15      102.26      120.90     11.94 o 
   3  10  15        1.76        5.68     10.27 o 
   4  10  15       23.04       26.74     12.25 o 
   5  10  15        2.42        2.82     12.27 o 
   6  10  15       16.25       37.41     14.67 o 
   1  11  15        1.42       -0.04      7.94 o 
   2  11  15        1.41        6.89      7.94 o 
   3  11  15        1.71        2.80     10.49 o 
   4  11  15        5.40       19.82     12.32 o 
   5  11  15        1.85       15.72     13.13 o 
   0  12  15       40.70       50.35     17.68 o 
   1  12  15       84.85       76.29     12.05 o 
   2  12  15        0.63        3.75     10.09 o 
   3  12  15       30.50       23.88     12.29 o 
   4  12  15        0.38       -3.09     10.22 o 
   1  13  15       10.68       27.42     12.73 o 
   2  13  15       12.15       23.41     14.59 o 
   3  13  15        6.66       15.30     12.65 o 
   0   0  16      952.93      978.78     52.82 o 
   1   0  16       75.31      117.07     20.74 o 
   2   0  16      123.53      125.90     16.20 o 
   3   0  16     1462.84     1460.25     41.75 o 
   4   0  16        9.70       32.96     15.88 o 
   5   0  16       73.63       67.40     20.36 o 
   6   0  16        0.90       12.76     15.54 o 
   7   0  16       18.17       14.94     18.13 o 
   8   0  16        0.95       -3.52     17.15 o 
   9   0  16       40.04       53.10     24.75 o 
   1   1  16      110.58      104.38      9.65 o 
   2   1  16      249.80      237.97     12.46 o 
   3   1  16      748.63      719.28     18.20 o 
   4   1  16      101.32      114.96     17.67 o 
   5   1  16       34.63       38.73     11.11 o 
   6   1  16      201.42      207.40     19.00 o 
   7   1  16        1.78       11.60     11.77 o 
   8   1  16       36.87       26.54     15.24 o 
   9   1  16       52.12       33.84     17.20 o 
   0   2  16       14.49       52.90     12.06 o 
   1   2  16      126.60      140.52     10.93 o 
   2   2  16      763.58      748.77     19.75 o 
   3   2  16       63.03       55.84      8.86 o 
   4   2  16       13.51       21.99     12.87 o 
   5   2  16      211.50      218.80     16.43 o 
   6   2  16      178.09      181.85     18.02 o 
   7   2  16        1.22        4.76     10.78 o 
   8   2  16        0.23       -7.06     12.94 o 
   9   2  16        0.07       25.86     16.07 o 
   1   3  16      180.51      207.94     11.39 o 
   2   3  16      290.57      272.81     12.39 o 
   3   3  16      201.08      218.04     12.93 o 
   4   3  16       17.63       17.42      7.97 o 
   5   3  16       57.62       56.60      8.60 o 
   6   3  16        7.71       -1.71      9.55 o 
   7   3  16       15.24       19.27     11.95 o 
   8   3  16        0.01        2.64     12.72 o 
   9   3  16        6.18       20.85     15.02 o 
   0   4  16        0.09        9.29     10.06 o 
   1   4  16      156.42      160.04     10.90 o 
   2   4  16        0.89        8.57      6.08 o 
   3   4  16       32.53       33.66      8.77 o 
   4   4  16       10.08        8.41      6.66 o 
   5   4  16       17.37       12.69      7.64 o 
   6   4  16        2.60        0.70      7.92 o 
   7   4  16        9.10        4.01      9.51 o 
   8   4  16       20.60       26.94     14.85 o 
   9   4  16       11.49       26.08     17.77 o 
   1   5  16       37.26       31.04      7.12 o 
   2   5  16        0.32       20.55      7.30 o 
   3   5  16       17.05       23.85     12.23 o 
   4   5  16        5.98        5.47      6.63 o 
   5   5  16       52.20       59.21      9.81 o 
   6   5  16       10.19       11.70      8.77 o 
   7   5  16        1.67        4.67      9.61 o 
   8   5  16        0.09       -0.51     12.15 o 
   0   6  16      864.85      946.85     36.88 o 
   1   6  16       58.64       71.70     10.00 o 
   2   6  16       14.24       23.10      8.05 o 
   3   6  16       65.66       65.69     11.19 o 
   4   6  16       65.13       52.77     10.15 o 
   5   6  16       15.59       26.35      8.95 o 
   6   6  16        5.05       22.01     10.82 o 
   7   6  16       47.70       42.32     15.28 o 
   8   6  16       26.86       46.09     19.60 o 
   1   7  16       44.63       73.42      9.96 o 
   2   7  16      664.84      674.98     23.00 o 
   3   7  16      128.88      134.13     15.36 o 
   4   7  16       59.85       57.79     10.25 o 
   5   7  16       88.17       80.46     11.85 o 
   6   7  16        7.01        2.27      9.04 o 
   7   7  16       12.13       44.45     20.30 o 
   8   7  16        1.14        2.58     15.74 o 
   0   8  16       58.55       63.87     14.42 o 
   1   8  16      130.70      108.38     10.94 o 
   2   8  16        6.87       10.28      8.37 o 
   3   8  16        0.71        3.52      9.04 o 
   4   8  16       10.59        2.26      9.75 o 
   5   8  16       49.77       55.80     13.72 o 
   6   8  16        4.28       14.37     11.78 o 
   7   8  16        4.85       16.09     17.02 o 
   1   9  16       17.76       18.38      9.77 o 
   2   9  16        8.80       30.27     10.72 o 
   3   9  16       22.52       28.87     12.69 o 
   4   9  16        4.11        4.11     11.05 o 
   5   9  16       13.87       10.42     11.20 o 
   6   9  16        0.71        8.10     12.03 o 
   7   9  16        8.69       18.69     18.52 o 
   0  10  16       72.64       63.40     15.15 o 
   1  10  16       31.42       40.73     10.10 o 
   2  10  16        6.66       13.58      9.31 o 
   3  10  16        0.04        8.27     10.78 o 
   4  10  16        4.07       20.00     12.34 o 
   5  10  16        0.69        6.48     15.47 o 
   6  10  16        0.12       -3.84     13.22 o 
   1  11  16       43.76       56.81     11.68 o 
   2  11  16      123.59      113.33     16.66 o 
   3  11  16        1.14       -1.96      9.78 o 
   4  11  16       11.98       37.76     14.49 o 
   5  11  16        8.54        2.05     14.78 o 
   0  12  16      105.61       92.73     23.35 o 
   1  12  16        9.46        7.35      9.18 o 
   2  12  16       11.86       -9.43     11.29 o 
   3  12  16       26.67       14.61     12.73 o 
   4  12  16        9.25       18.31     12.82 o 
   1  13  16        5.70       13.94     13.20 o 
   2  13  16        0.16       -8.64     11.19 o 
   1   1  17        0.34        0.03      6.99 o 
   2   1  17      293.61      321.06     14.63 o 
   3   1  17      270.97      265.11     13.20 o 
   4   1  17       24.62       28.49      9.77 o 
   5   1  17      182.49      169.94     16.92 o 
   6   1  17        0.05       -5.70     11.18 o 
   7   1  17       61.81       31.40     14.30 o 
   8   1  17        0.00       -4.20     12.18 o 
   9   1  17        0.63        0.12     13.34 o 
   0   2  17       62.48       74.75     13.75 o 
   1   2  17        2.38        9.06      7.29 o 
   2   2  17       29.71       36.48      8.72 o 
   3   2  17        4.29       19.38      9.06 o 
   4   2  17        3.63       -0.47      6.99 o 
   5   2  17      172.95      168.94     15.73 o 
   6   2  17        8.51        3.99     10.83 o 
   7   2  17        6.01       38.94     18.11 o 
   8   2  17        0.28        0.82     12.51 o 
   9   2  17        1.86       19.95     17.89 o 
   1   3  17      141.61      127.19     10.80 o 
   2   3  17      120.89      118.06     10.71 o 
   3   3  17       97.68       95.31     10.56 o 
   4   3  17        5.76        0.51      7.35 o 
   5   3  17       35.67       35.02      8.25 o 
   6   3  17      131.54      150.64     15.90 o 
   7   3  17       19.82        7.92     11.57 o 
   8   3  17       20.76       23.43     14.53 o 
   9   3  17       55.88       76.75     19.26 o 
   0   4  17        1.07       -6.41      9.37 o 
   1   4  17      196.92      192.71     11.61 o 
   2   4  17        8.90       11.92      7.04 o 
   3   4  17      358.65      356.30     16.12 o 
   4   4  17      108.24      104.84     11.86 o 
   5   4  17        0.01       -6.34      7.67 o 
   6   4  17       17.69       19.24     10.95 o 
   7   4  17        0.12       25.97     13.84 o 
   8   4  17        0.42       10.37     15.35 o 
   1   5  17      274.61      277.67     12.10 o 
   2   5  17      104.47      132.08     12.02 o 
   3   5  17       44.04       33.46      7.77 o 
   4   5  17      151.33      180.82     12.74 o 
   5   5  17        3.85       -4.45      8.27 o 
   6   5  17        0.75       -0.43     11.00 o 
   7   5  17       23.11       17.26     11.26 o 
   8   5  17        0.09        2.86     14.85 o 
   0   6  17      801.81      738.19     33.55 o 
   1   6  17      143.78      156.51     12.96 o 
   2   6  17      102.59       99.65     10.28 o 
   3   6  17       16.98       13.77      7.92 o 
   4   6  17      161.07      149.90     13.20 o 
   5   6  17        3.57       -2.63      8.56 o 
   6   6  17       16.50       35.69     10.34 o 
   7   6  17       69.06      101.69     18.13 o 
   8   6  17       52.24       42.82     19.46 o 
   1   7  17      121.69      115.92     10.66 o 
   2   7  17        1.42       11.01     10.69 o 
   3   7  17       34.84       27.37     11.80 o 
   4   7  17       76.89       64.65     10.45 o 
   5   7  17       73.48       65.95     17.26 o 
   6   7  17        5.71        3.18      7.59 o 
   7   7  17        3.33       27.08     14.58 o 
   0   8  17       67.50       57.10     13.61 o 
   1   8  17      140.42      128.52     12.24 o 
   2   8  17        5.93       14.63      8.90 o 
   3   8  17       53.10       63.33     17.27 o 
   4   8  17       13.91       16.14     11.71 o 
   5   8  17        0.48        5.90     11.22 o 
   6   8  17        9.69       14.64     12.17 o 
   7   8  17        6.22       -8.44     15.03 o 
   1   9  17      106.58      123.81     14.36 o 
   2   9  17      157.33      166.70     13.84 o 
   3   9  17        1.30       12.34     12.28 o 
   4   9  17       52.59       31.25     13.25 o 
   5   9  17       77.73       74.11     19.74 o 
   6   9  17        0.07       -8.66     11.63 o 
   0  10  17      139.13      114.98     18.60 o 
   1  10  17       27.14       26.77     10.09 o 
   2  10  17       12.47       16.92     11.10 o 
   3  10  17        1.71        4.44     10.62 o 
   4  10  17       22.23        3.42     10.49 o 
   5  10  17        2.26      -11.89     11.89 o 
   6  10  17        1.72       -2.32     11.73 o 
   1  11  17        2.50       18.62     10.24 o 
   2  11  17        0.42        7.20     11.52 o 
   3  11  17       14.84        9.60     11.72 o 
   4  11  17       27.43       18.90     13.31 o 
   5  11  17       12.23        4.30     11.99 o 
   0  12  17       73.21       71.49     23.09 o 
   1  12  17        2.98        9.82     12.63 o 
   2  12  17       20.66       11.16     11.37 o 
   3  12  17        7.66        2.23     11.18 o 
   1  13  17        1.64       24.05     14.26 o 
   0   0  18        5.43      -22.17     22.75 o 
   1   0  18       30.56       49.53     16.01 o 
   2   0  18      230.85      272.81     27.21 o 
   3   0  18      489.92      499.76     27.32 o 
   4   0  18        1.45        4.14     13.41 o 
   5   0  18       31.36       20.24     15.44 o 
   6   0  18       18.31       46.27     20.72 o 
   7   0  18       70.95       60.98     23.32 o 
   8   0  18       29.41        4.38     19.19 o 
   9   0  18        7.13       -2.57     22.96 o 
   1   1  18       43.66       77.89     11.20 o 
   2   1  18      447.76      426.66     17.74 o 
   3   1  18        0.12       11.98      8.18 o 
   4   1  18        0.00        6.62      9.58 o 
   5   1  18      138.97      127.35     15.30 o 
   6   1  18       19.86       25.67     12.72 o 
   7   1  18       12.82       11.70     11.75 o 
   8   1  18        2.81        3.02     12.25 o 
   9   1  18       15.24        4.11     13.52 o 
   0   2  18      118.93      147.18     17.39 o 
   1   2  18        1.07        1.09      7.25 o 
   2   2  18        6.73       16.22      8.21 o 
   3   2  18       46.94       62.52     10.78 o 
   4   2  18       75.78       66.62     10.36 o 
   5   2  18        3.77        1.46      9.06 o 
   6   2  18        5.78       12.05     11.81 o 
   7   2  18        0.01       -5.85     11.70 o 
   8   2  18       17.38       20.58     14.97 o 
   1   3  18        0.01        2.20      6.71 o 
   2   3  18        1.13        5.44      7.34 o 
   3   3  18        4.08       14.48      8.28 o 
   4   3  18        1.91        5.01      7.65 o 
   5   3  18      104.86       91.92     13.77 o 
   6   3  18       30.22       29.49     14.58 o 
   7   3  18       17.64       27.68     16.15 o 
   8   3  18       15.40       33.83     18.34 o 
   0   4  18      365.40      407.38     22.30 o 
   1   4  18      309.04      308.89     14.39 o 
   2   4  18       86.54       88.29     11.89 o 
   3   4  18       42.87       54.75      9.34 o 
   4   4  18       34.34       42.28      9.22 o 
   5   4  18       85.73       93.89     11.12 o 
   6   4  18        0.03        9.65     11.28 o 
   7   4  18       13.69       10.16     15.34 o 
   8   4  18       28.31       29.78     15.92 o 
   1   5  18        0.12        1.50      6.25 o 
   2   5  18        9.19       -1.66      6.14 o 
   3   5  18       24.69       28.06      7.85 o 
   4   5  18      371.83      327.57     21.78 o 
   5   5  18       72.91      100.58     15.26 o 
   6   5  18        0.23        3.43      9.54 o 
   7   5  18        0.10        4.78     14.27 o 
   8   5  18        0.00       12.87     16.58 o 
   0   6  18      256.90      217.86     21.33 o 
   1   6  18       71.50       89.12     11.92 o 
   2   6  18        8.46        3.68      7.10 o 
   3   6  18      109.89      107.26     12.57 o 
   4   6  18        1.19       -6.04      8.32 o 
   5   6  18        9.82        7.95     11.13 o 
   6   6  18       37.40       34.69     13.84 o 
   7   6  18       21.28       32.46     17.56 o 
   8   6  18        2.58        3.68     14.85 o 
   1   7  18      118.05      140.49     12.19 o 
   2   7  18      181.94      200.94     16.87 o 
   3   7  18      113.65      109.37     15.34 o 
   4   7  18       97.10       99.04     15.02 o 
   5   7  18       16.84       19.63      9.94 o 
   6   7  18       23.82       11.60     12.15 o 
   7   7  18        0.30       -5.56     16.40 o 
   0   8  18      180.37      171.95     18.13 o 
   1   8  18      174.90      167.09     15.46 o 
   2   8  18       13.65       26.00     10.22 o 
   3   8  18       75.02       81.33     14.75 o 
   4   8  18       12.46       13.00     11.84 o 
   5   8  18        0.11       -2.14     10.90 o 
   6   8  18       26.50       11.83     16.62 o 
   7   8  18       21.27       14.22     17.91 o 
   1   9  18        1.97       19.40      9.76 o 
   2   9  18        2.61       -3.88      9.82 o 
   3   9  18       24.74       25.35     13.07 o 
   4   9  18        1.86       22.69     14.55 o 
   5   9  18       23.16        9.60     12.24 o 
   6   9  18        0.36       10.10     16.62 o 
   0  10  18      262.29      272.08     29.10 o 
   1  10  18        1.61       11.06      9.25 o 
   2  10  18        0.99        3.64      9.96 o 
   3  10  18        2.02       16.02     11.91 o 
   4  10  18        9.48       23.66     13.60 o 
   5  10  18        2.85       -6.40     13.65 o 
   1  11  18        3.75        8.57      8.52 o 
   2  11  18       20.39       19.99     13.11 o 
   3  11  18        1.60        8.40     11.80 o 
   4  11  18        0.56       -1.35     12.80 o 
   0  12  18      135.30      121.09     29.12 o 
   1  12  18        9.45       19.89     14.70 o 
   2  12  18        3.01       21.02     12.72 o 
   3  12  18       49.29       42.51     15.36 o 
   1   1  19      131.13      141.93     14.39 o 
   2   1  19       37.07       49.11     10.66 o 
   3   1  19      596.86      593.80     20.15 o 
   4   1  19       25.64       23.79     10.80 o 
   5   1  19       63.87       59.60     14.52 o 
   6   1  19        0.55       17.00     12.52 o 
   7   1  19       12.94       23.87     16.15 o 
   8   1  19       13.15       23.10     16.10 o 
   0   2  19        0.84        0.05     13.63 o 
   1   2  19      117.13      119.17     13.29 o 
   2   2  19       18.35       21.20      9.19 o 
   3   2  19      111.80      113.56     12.83 o 
   4   2  19       71.21       63.97     11.66 o 
   5   2  19        4.07       15.52     10.71 o 
   6   2  19        2.56        6.57     11.51 o 
   7   2  19        7.42       -3.22     12.26 o 
   8   2  19       11.44       11.45     13.96 o 
   1   3  19       61.50       90.01     11.29 o 
   2   3  19       55.30       47.41      9.62 o 
   3   3  19       16.23        7.76      8.79 o 
   4   3  19      353.60      325.14     17.15 o 
   5   3  19        0.65        6.96     11.13 o 
   6   3  19        0.66      -12.71     12.71 o 
   7   3  19        3.97       26.46     14.01 o 
   8   3  19       31.04       19.27     15.75 o 
   0   4  19      238.76      225.53     18.10 o 
   1   4  19      138.21      138.23     10.54 o 
   2   4  19       62.55       51.14      9.71 o 
   3   4  19        4.22        0.71      9.23 o 
   4   4  19       16.67       25.50      9.10 o 
   5   4  19        0.84        7.03     10.65 o 
   6   4  19       39.60       23.77     11.44 o 
   7   4  19        1.32        5.47     13.92 o 
   8   4  19       11.59       17.53     17.67 o 
   1   5  19       31.22       24.85      7.26 o 
   2   5  19       17.40       27.46      8.43 o 
   3   5  19       89.82       97.89     11.73 o 
   4   5  19      231.26      210.99     13.65 o 
   5   5  19      164.05      145.45     16.04 o 
   6   5  19       23.34       17.59     12.22 o 
   7   5  19       16.85       28.82     17.99 o 
   8   5  19        7.27        4.68     14.23 o 
   0   6  19      529.77      541.83     29.77 o 
   1   6  19       59.88       65.65     10.48 o 
   2   6  19       16.01       27.95     10.96 o 
   3   6  19       29.44       24.32     10.04 o 
   4   6  19      239.30      189.20     15.78 o 
   5   6  19        2.04       -2.55      7.77 o 
   6   6  19        9.04        5.70     12.05 o 
   7   6  19        5.79       15.69     15.68 o 
   1   7  19      219.87      271.64     18.36 o 
   2   7  19        0.17        7.37      9.62 o 
   3   7  19       20.47       20.14     11.63 o 
   4   7  19        0.02       13.83     10.92 o 
   5   7  19       59.65       80.84     18.74 o 
   6   7  19       12.07       13.92     17.76 o 
   7   7  19        0.46        7.90     19.86 o 
   0   8  19        0.09        6.50     14.41 o 
   1   8  19       14.95       10.67     10.46 o 
   2   8  19      158.16      164.06     17.36 o 
   3   8  19        7.14       28.37     14.08 o 
   4   8  19        7.86        6.40     12.66 o 
   5   8  19        1.85        0.70     11.34 o 
   6   8  19       69.40       98.15     25.03 o 
   1   9  19       87.56      113.44     13.99 o 
   2   9  19       65.51       63.59     15.11 o 
   3   9  19        4.42        4.41     10.99 o 
   4   9  19        2.58       32.36     18.29 o 
   5   9  19        0.37       -1.98     11.95 o 
   6   9  19        0.61      -10.79     19.74 o 
   0  10  19      103.97      127.71     22.73 o 
   1  10  19       25.38       31.06     12.00 o 
   2  10  19       36.43       23.30     12.94 o 
   3  10  19        0.78       12.01     12.31 o 
   4  10  19       45.84       37.25     14.75 o 
   5  10  19        0.15       18.77     15.08 o 
   1  11  19       22.67       12.73     14.15 o 
   2  11  19        1.62       -6.54     10.79 o 
   3  11  19        0.28        9.41     13.55 o 
   4  11  19        0.22        8.08     12.83 o 
   0  12  19       35.26       49.31     19.88 o 
   1  12  19        0.41       -0.45     12.16 o 
   2  12  19        8.21       -4.57     13.75 o 
   0   0  20        8.40       13.37     23.64 o 
   1   0  20       85.34      153.61     22.01 o 
   2   0  20       12.71       22.87     16.94 o 
   3   0  20      497.94      524.74     29.16 o 
   4   0  20        8.55        2.41     14.71 o 
   5   0  20      245.88      280.69     30.35 o 
   6   0  20      104.75      152.17     27.17 o 
   7   0  20        2.52       -7.00     18.41 o 
   8   0  20        6.10      -10.28     20.46 o 
   1   1  20       50.30       69.02     11.39 o 
   2   1  20      394.05      382.14     18.55 o 
   3   1  20      342.46      366.49     20.61 o 
   4   1  20       12.33       15.46     10.11 o 
   5   1  20      186.47      164.44     18.49 o 
   6   1  20        9.13       11.42     12.11 o 
   7   1  20       22.92       31.84     15.77 o 
   8   1  20        8.39       25.74     16.13 o 
   0   2  20        0.81        3.43     13.59 o 
   1   2  20      482.85      497.75     20.16 o 
   2   2  20       54.39       50.49     10.73 o 
   3   2  20      114.29      112.08     13.38 o 
   4   2  20       17.74       16.56     11.32 o 
   5   2  20        1.10        5.50     11.48 o 
   6   2  20        2.65        1.97     10.88 o 
   7   2  20        1.95        5.57     13.41 o 
   8   2  20        3.80        6.55     13.52 o 
   1   3  20        2.36        0.98      7.22 o 
   2   3  20      365.11      332.13     16.78 o 
   3   3  20        7.46        8.90      9.17 o 
   4   3  20      115.05      109.93     12.62 o 
   5   3  20        4.65        7.08     11.44 o 
   6   3  20        0.55        3.20     12.38 o 
   7   3  20        0.06       -3.11     13.52 o 
   8   3  20        0.00       -0.88     13.17 o 
   0   4  20      593.24      513.47     26.94 o 
   1   4  20      188.48      192.88     13.00 o 
   2   4  20       39.63       39.05      9.78 o 
   3   4  20       36.93       34.57     10.34 o 
   4   4  20       38.10       39.82     13.53 o 
   5   4  20       18.65       16.44     15.55 o 
   6   4  20       10.80        5.72     11.88 o 
   7   4  20       16.88       13.68     17.18 o 
   8   4  20        1.00        1.61     13.67 o 
   1   5  20      213.76      226.16     13.24 o 
   2   5  20        4.24       16.20      9.44 o 
   3   5  20       26.25       42.02     12.16 o 
   4   5  20      124.69      106.99     14.02 o 
   5   5  20      110.54      104.71     21.13 o 
   6   5  20        1.31       19.72     13.74 o 
   7   5  20       18.95       10.64     14.86 o 
   0   6  20        1.47      -10.39     12.59 o 
   1   6  20        0.95       15.15     10.98 o 
   2   6  20       98.45      114.29     19.20 o 
   3   6  20      109.54      102.59     13.40 o 
   4   6  20        8.67       12.33      9.95 o 
   5   6  20      113.15       84.59     15.14 o 
   6   6  20       37.31       25.82     14.09 o 
   7   6  20       27.46       11.28     26.16 o 
   1   7  20       42.37       31.98     12.00 o 
   2   7  20        2.72       20.23     12.59 o 
   3   7  20        8.73        6.54     10.60 o 
   4   7  20       18.56        6.49     10.90 o 
   5   7  20        7.85       -6.45     13.03 o 
   6   7  20       37.88       36.55     17.91 o 
   0   8  20       31.95       57.34     14.67 o 
   1   8  20       19.01       10.86     10.11 o 
   2   8  20        3.44        2.14     10.21 o 
   3   8  20       77.30       84.68     16.41 o 
   4   8  20       13.88       18.30     12.85 o 
   5   8  20        6.46       14.60     13.43 o 
   6   8  20       15.15        7.28     17.97 o 
   1   9  20        1.21       -4.26      8.89 o 
   2   9  20       18.25       15.15     14.98 o 
   3   9  20       17.11       24.76     18.43 o 
   4   9  20        0.97       -2.07     11.73 o 
   5   9  20        1.56       -7.33     11.92 o 
   0  10  20       84.58      126.25     24.23 o 
   1  10  20       10.93       26.60     12.48 o 
   2  10  20        3.90        9.86     12.14 o 
   3  10  20        1.57       -0.88     11.11 o 
   4  10  20        8.19       19.17     14.86 o 
   1  11  20        4.58        0.51     11.94 o 
   2  11  20        0.00        5.37     12.47 o 
   3  11  20       14.22        1.22     11.82 o 
   0  12  20       24.06        6.07     23.35 o 
   1   1  21      207.57      231.58     15.84 o 
   2   1  21      358.70      349.67     17.92 o 
   3   1  21       36.22       43.27     12.31 o 
   4   1  21      102.26      103.96     15.43 o 
   5   1  21       12.18       24.98     14.23 o 
   6   1  21        1.48        1.77     11.11 o 
   7   1  21        1.50        0.28     11.86 o 
   8   1  21        1.95       26.15     17.26 o 
   0   2  21      110.32       94.76     19.81 o 
   1   2  21       21.93       35.37     10.62 o 
   2   2  21      215.99      212.46     14.03 o 
   3   2  21       32.10       22.08     10.82 o 
   4   2  21        5.36       19.47     11.97 o 
   5   2  21       11.97       14.05     13.09 o 
   6   2  21       10.22        7.16     12.42 o 
   7   2  21        0.08        2.92     12.07 o 
   8   2  21       11.22       12.35     16.16 o 
   1   3  21        4.55       20.24      9.76 o 
   2   3  21       78.56       84.45     11.40 o 
   3   3  21       54.76       61.02     12.02 o 
   4   3  21      691.83      674.07     25.23 o 
   5   3  21      139.57      160.98     24.46 o 
   6   3  21        5.03       11.14     13.66 o 
   7   3  21        0.53       -1.42     12.35 o 
   0   4  21      195.31      218.76     25.20 o 
   1   4  21        2.48        0.30      7.18 o 
   2   4  21        1.13       -0.76      7.87 o 
   3   4  21        9.64       -1.13      8.46 o 
   4   4  21       33.77       39.10     11.95 o 
   5   4  21       26.82       42.23     13.04 o 
   6   4  21       29.55       20.20     18.56 o 
   7   4  21        0.18        8.42     12.95 o 
   1   5  21       56.01       70.44     10.71 o 
   2   5  21       12.23       21.40     11.16 o 
   3   5  21        7.92       16.54     10.39 o 
   4   5  21      101.49       99.89     14.88 o 
   5   5  21       76.47       69.51     16.07 o 
   6   5  21        5.14       -5.44     12.54 o 
   7   5  21        5.51        8.94     14.39 o 
   0   6  21       15.83       11.57     14.71 o 
   1   6  21        0.16      -11.92     11.92 o 
   2   6  21        0.02       -9.68     11.88 o 
   3   6  21        4.71       15.81     12.12 o 
   4   6  21        8.90       21.55     13.53 o 
   5   6  21        2.12       -0.74     11.55 o 
   6   6  21       20.67       12.59     20.32 o 
   7   6  21        0.42        0.91     21.32 o 
   1   7  21       21.06       13.09     10.44 o 
   2   7  21        0.01       17.41     12.11 o 
   3   7  21        0.47        7.13     11.49 o 
   4   7  21       30.26       22.18     13.22 o 
   5   7  21        0.10        2.84     14.23 o 
   6   7  21        9.91       10.90     21.09 o 
   0   8  21        7.17        5.91     17.82 o 
   1   8  21       29.71       41.99     12.75 o 
   2   8  21       89.14       77.12     14.79 o 
   3   8  21        1.19        1.70     12.35 o 
   4   8  21        1.48        5.21     12.64 o 
   5   8  21       20.84       15.15     17.96 o 
   1   9  21        6.33       -3.47     13.62 o 
   2   9  21       27.79       36.82     13.84 o 
   3   9  21        0.00        2.60     11.12 o 
   4   9  21        0.00        5.46     14.83 o 
   5   9  21       21.95       19.02     20.54 o 
   0  10  21       24.56       10.86     18.37 o 
   1  10  21        3.64      -14.69     15.68 o 
   2  10  21       59.76       30.82     15.37 o 
   3  10  21        0.07       -2.90     10.89 o 
   4  10  21        7.21       16.91     17.12 o 
   1  11  21        3.59       -1.14     13.08 o 
   2  11  21        5.03        3.25     13.84 o 
   0   0  22       57.09      112.02     29.64 o 
   1   0  22       25.91       36.09     13.51 o 
   2   0  22       22.45       36.45     15.89 o 
   3   0  22      392.91      415.86     51.33 o 
   4   0  22        5.86        8.01     20.02 o 
   5   0  22       35.93       28.62     19.71 o 
   6   0  22        0.02        1.22     17.77 o 
   7   0  22       17.26        3.17     17.27 o 
   1   1  22      114.40      134.72     13.78 o 
   2   1  22        3.57        4.60     10.05 o 
   3   1  22       36.98       42.49     12.83 o 
   4   1  22       23.45       33.88     13.63 o 
   5   1  22       54.52       89.55     16.53 o 
   6   1  22        1.86        5.15     12.00 o 
   7   1  22       11.13       17.16     14.87 o 
   0   2  22        0.00        1.15     11.81 o 
   1   2  22      347.51      366.38     18.20 o 
   2   2  22        0.36       -0.44      8.10 o 
   3   2  22       57.73       56.05     13.00 o 
   4   2  22        1.48        8.98     11.24 o 
   5   2  22       11.30       11.22     11.83 o 
   6   2  22        5.28        1.84     11.62 o 
   7   2  22        8.39        2.18     12.84 o 
   1   3  22       47.14       57.26     10.53 o 
   2   3  22      323.80      328.91     17.83 o 
   3   3  22       25.46       17.93     11.01 o 
   4   3  22        0.89        5.66     11.24 o 
   5   3  22       31.69       41.05     15.89 o 
   6   3  22        0.09        7.68     11.03 o 
   7   3  22        5.19       -0.99     13.75 o 
   0   4  22       51.45       33.28     14.88 o 
   1   4  22       33.89       40.83      9.87 o 
   2   4  22        1.01        7.21      8.82 o 
   3   4  22        1.30        1.99      9.56 o 
   4   4  22       43.02       51.37     11.21 o 
   5   4  22        2.99        5.71     10.12 o 
   6   4  22        0.10        9.43     15.05 o 
   7   4  22        0.01       13.11     16.07 o 
   1   5  22      177.16      172.10     15.37 o 
   2   5  22       11.98       32.24     10.34 o 
   3   5  22       78.90      111.05     14.95 o 
   4   5  22       45.15       59.21     20.13 o 
   5   5  22        0.98        5.41     12.65 o 
   6   5  22       16.15        9.96     16.27 o 
   7   5  22        0.13       -0.04     24.28 o 
   0   6  22      162.71      169.91     22.09 o 
   1   6  22        0.46        5.66     10.18 o 
   2   6  22        0.64        8.88     14.27 o 
   3   6  22       15.46       14.61     13.63 o 
   4   6  22        1.17       -0.69     11.54 o 
   5   6  22       16.99       17.98     17.80 o 
   6   6  22        0.92        2.97     20.26 o 
   1   7  22        0.41       -8.15     11.76 o 
   2   7  22       14.38       12.81     13.10 o 
   3   7  22      117.03      107.42     17.79 o 
   4   7  22       48.40       22.41     15.41 o 
   5   7  22       11.15       10.72     16.75 o 
   6   7  22        7.01        6.23     21.99 o 
   0   8  22        4.07        5.75     17.70 o 
   1   8  22       25.02       23.78     12.85 o 
   2   8  22        3.28        0.38     10.60 o 
   3   8  22       40.22       45.58     14.99 o 
   4   8  22        1.71       15.07     13.61 o 
   5   8  22       18.93        5.38     16.42 o 
   1   9  22        0.48       -8.82     14.44 o 
   2   9  22       10.59        7.65     12.28 o 
   3   9  22        1.21       18.83     13.75 o 
   4   9  22        3.49       22.14     15.02 o 
   0  10  22       22.95       34.15     40.02 o 
   1  10  22       52.36       56.21     19.30 o 
   2  10  22        1.93       25.91     17.38 o 
   3  10  22        0.39       -6.38     12.28 o 
   1  11  22        0.95       13.97     24.73 o 
   1   1  23        4.48       -0.41      8.33 o 
   2   1  23        6.61       -4.75      8.67 o 
   3   1  23        0.03       -2.74     10.21 o 
   4   1  23       80.27       98.20     18.43 o 
   5   1  23       25.55       36.05     14.55 o 
   6   1  23       50.25       83.26     18.34 o 
   7   1  23        3.66       13.77     24.07 o 
   0   2  23       33.23       20.44     15.94 o 
   1   2  23       28.14       24.40     10.80 o 
   2   2  23       40.61       37.54     11.32 o 
   3   2  23      147.54      150.14     17.06 o 
   4   2  23       50.09       42.67     15.52 o 
   5   2  23        1.16        5.43     12.29 o 
   6   2  23        0.03        8.44     14.49 o 
   7   2  23        1.59        8.26     13.79 o 
   1   3  23        6.74       -2.26      7.67 o 
   2   3  23       87.49       78.09     15.04 o 
   3   3  23        8.22       -1.22      9.34 o 
   4   3  23       25.66       39.68     14.05 o 
   5   3  23       20.26       37.62     15.12 o 
   6   3  23        0.03       -0.24     12.33 o 
   7   3  23        1.12       -4.29     14.37 o 
   0   4  23       53.09       51.59     16.61 o 
   1   4  23       14.33        0.41      7.96 o 
   2   4  23        1.52       -3.34      9.68 o 
   3   4  23       57.14       53.38     12.25 o 
   4   4  23       34.24       42.43     14.79 o 
   5   4  23       10.38        4.14     15.00 o 
   6   4  23       10.84       -7.42     15.01 o 
   1   5  23       25.12       16.49     12.54 o 
   2   5  23       25.92       49.10     15.79 o 
   3   5  23       37.46       24.29     12.60 o 
   4   5  23       55.91       37.68     12.84 o 
   5   5  23       11.67       13.47     15.15 o 
   6   5  23       13.51      -13.57     22.04 o 
   0   6  23        2.11      -15.52     15.52 o 
   1   6  23        3.38       -3.22     11.55 o 
   2   6  23        0.16       20.77     14.83 o 
   3   6  23        6.65       -6.28     13.07 o 
   4   6  23        0.59       -8.29     12.26 o 
   5   6  23        0.48       23.22     18.64 o 
   6   6  23        2.15       -6.34     20.28 o 
   1   7  23       27.25        4.36     11.82 o 
   2   7  23        0.36       28.28     15.78 o 
   3   7  23        7.97        0.98     11.78 o 
   4   7  23        0.61       14.37     13.47 o 
   5   7  23       16.48        0.90     15.52 o 
   0   8  23        0.26       22.07     20.36 o 
   1   8  23       52.35      102.21     23.71 o 
   2   8  23       17.34        7.53     12.25 o 
   3   8  23       18.18       12.38     12.68 o 
   4   8  23        0.29        2.29     13.52 o 
   1   9  23       36.81       51.98     18.22 o 
   2   9  23        0.11       15.30     14.17 o 
   3   9  23        5.28       30.13     16.73 o 
   0  10  23        0.03       15.33     25.25 o 
   1  10  23        5.06       16.10     16.14 o 
   2  10  23        9.60       19.32     16.84 o 
   0   0  24      301.42      273.92     34.85 o 
   1   0  24        1.22       -1.53      9.60 o 
   2   0  24        5.23        8.86     12.48 o 
   3   0  24       12.27       27.24     20.57 o 
   4   0  24       79.12       53.93     22.45 o 
   5   0  24        2.36       12.09     17.38 o 
   6   0  24        1.70        6.57     16.88 o 
   7   0  24        2.46       28.57     23.04 o 
   1   1  24        8.41       12.58     10.13 o 
   2   1  24      368.52      384.74     20.70 o 
   3   1  24        6.68       30.24     12.59 o 
   4   1  24        8.24        7.88     12.11 o 
   5   1  24       17.15       -2.55     11.25 o 
   6   1  24        3.91       -1.69     12.49 o 
   7   1  24        1.02       -1.13     15.00 o 
   0   2  24       21.43       21.02     14.82 o 
   1   2  24        7.98       23.20     10.82 o 
   2   2  24        2.29        9.10     10.40 o 
   3   2  24        2.53       -3.04      9.51 o 
   4   2  24       11.64       11.15     13.76 o 
   5   2  24        0.82       -0.28     12.30 o 
   6   2  24        0.00       -2.32     12.44 o 
   1   3  24        7.67       16.34     10.06 o 
   2   3  24        9.68        0.86      9.57 o 
   3   3  24       36.27       35.77     13.61 o 
   4   3  24        2.21       20.46     16.69 o 
   5   3  24        7.97       38.71     15.38 o 
   6   3  24        6.72       16.75     15.86 o 
   0   4  24      642.84      684.22     38.28 o 
   1   4  24        1.83       16.49     10.68 o 
   2   4  24        2.47        3.79     10.85 o 
   3   4  24       25.02       25.82     13.86 o 
   4   4  24       58.12       71.17     17.22 o 
   5   4  24       17.48       23.69     18.40 o 
   6   4  24       11.50       24.14     16.58 o 
   1   5  24       35.95       49.37     14.60 o 
   2   5  24        7.05       17.68     13.86 o 
   3   5  24       33.23       32.93     15.82 o 
   4   5  24        1.77      -19.33     19.33 o 
   5   5  24        3.04      -15.66     19.51 o 
   6   5  24        5.83       14.42     20.68 o 
   0   6  24       84.40      115.36     27.25 o 
   1   6  24       35.51       14.94     13.47 o 
   2   6  24        0.12       16.90     15.37 o 
   3   6  24        5.93       12.96     14.07 o 
   4   6  24        0.76       10.20     16.59 o 
   5   6  24        2.54       24.05     25.68 o 
   1   7  24        5.18       23.67     13.95 o 
   2   7  24        5.77       30.35     15.19 o 
   3   7  24       16.78       27.12     14.97 o 
   4   7  24       15.44       -1.03     16.67 o 
   5   7  24        4.45       37.26     28.58 o 
   0   8  24        5.41       11.87     22.19 o 
   1   8  24       22.24       24.30     19.72 o 
   2   8  24        2.81       -2.87     11.95 o 
   3   8  24        0.15        0.98     22.01 o 
   4   8  24        0.69       -3.55     20.92 o 
   1   9  24        0.34        2.26     17.08 o 
   2   9  24       41.21       33.62     24.11 o 
   3   9  24        5.67      -20.52     20.52 o 
   1   1  25       15.16       19.69     11.43 o 
   2   1  25       21.27       22.09     11.27 o 
   3   1  25        6.31        0.62     11.06 o 
   4   1  25        9.21       35.05     13.93 o 
   5   1  25        0.10       -1.97     12.32 o 
   6   1  25        0.08       12.37     16.78 o 
   0   2  25       92.73       75.54     20.16 o 
   1   2  25      120.38      133.19     15.28 o 
   2   2  25        8.65        8.55     10.03 o 
   3   2  25      175.32      227.42     21.96 o 
   4   2  25        0.10       12.19     11.67 o 
   5   2  25       11.01       17.25     14.52 o 
   6   2  25        9.92        7.56     14.07 o 
   1   3  25       78.86       62.22     14.98 o 
   2   3  25       25.14       16.98     11.50 o 
   3   3  25       50.58       42.57     14.64 o 
   4   3  25      114.42      131.23     21.21 o 
   5   3  25       10.98       25.91     16.53 o 
   6   3  25        5.49        4.72     15.26 o 
   0   4  25        7.77        7.65     13.95 o 
   1   4  25        1.24       11.83     11.57 o 
   2   4  25        0.28        2.59     11.63 o 
   3   4  25       20.36       23.84     14.17 o 
   4   4  25       17.68       36.92     18.39 o 
   5   4  25       12.77      -13.39     18.51 o 
   1   5  25        4.02       23.43     21.73 o 
   2   5  25       19.71        1.60     15.15 o 
   3   5  25        0.95        9.33     14.24 o 
   4   5  25        2.46       10.95     17.41 o 
   5   5  25        0.00      -13.12     22.07 o 
   0   6  25        0.00        2.81     19.11 o 
   1   6  25       13.43       -2.12     13.60 o 
   2   6  25        0.54        7.21     14.12 o 
   3   6  25        0.70       -0.93     13.61 o 
   4   6  25        5.80       51.35     28.70 o 
   5   6  25        2.30       -1.13     20.51 o 
   1   7  25        1.13        9.53     16.58 o 
   2   7  25        5.05       -1.45     12.85 o 
   3   7  25       23.73       15.13     16.41 o 
   4   7  25       23.48       20.32     18.76 o 
   0   8  25        1.29       24.29     34.71 o 
   1   8  25       21.81       26.48     19.53 o 
   2   8  25        7.10       -5.23     16.29 o 
   3   8  25        8.16      -15.10     15.10 o 
   1   9  25       38.05       48.93     22.24 o 
   0   0  26      221.00      258.02     34.42 o 
   1   0  26        8.87       13.55     13.56 o 
   2   0  26       13.77       19.80     14.33 o 
   3   0  26       86.52       69.91     22.67 o 
   4   0  26       94.91       93.99     33.04 o 
   5   0  26        0.92       13.56     22.62 o 
   6   0  26        2.31        9.42     20.63 o 
   1   1  26        2.04        8.16     10.35 o 
   2   1  26       37.48       45.83     12.59 o 
   3   1  26       22.46       17.32     13.62 o 
   4   1  26        0.94        6.99     12.77 o 
   5   1  26        0.42        5.78     12.23 o 
   6   1  26        0.20       30.68     21.51 o 
   0   2  26       20.59       32.52     17.09 o 
   1   2  26       44.19       23.51     13.40 o 
   2   2  26       34.01       36.75     14.02 o 
   3   2  26        5.95       14.45     14.13 o 
   4   2  26        0.34        6.57     13.16 o 
   5   2  26       14.18       20.40     15.54 o 
   1   3  26       61.66       73.44     14.48 o 
   2   3  26        4.96       19.37     12.51 o 
   3   3  26       76.69       71.27     16.79 o 
   4   3  26        1.06       -2.57     14.63 o 
   5   3  26        0.04       -3.73     12.97 o 
   0   4  26        2.45        5.40     19.35 o 
   1   4  26        1.61       -7.41     14.28 o 
   2   4  26        4.67        4.99     13.72 o 
   3   4  26       18.31       28.45     20.20 o 
   4   4  26        7.06       64.97     25.38 o 
   5   4  26        0.04        5.83     23.07 o 
   1   5  26        1.96       21.63     15.61 o 
   2   5  26        4.49       -2.13     13.78 o 
   3   5  26       28.15       23.44     19.63 o 
   4   5  26       28.50        4.44     19.79 o 
   0   6  26       29.16       25.13     23.21 o 
   1   6  26       42.20       24.38     19.09 o 
   2   6  26        1.20       -3.57     13.99 o 
   3   6  26        0.16       25.37     24.03 o 
   4   6  26        1.69        0.96     21.29 o 
   1   7  26        0.29       17.02     19.96 o 
   2   7  26       37.31       38.09     20.69 o 
   3   7  26        6.68       26.20     21.61 o 
   0   8  26        3.86       23.40     29.03 o 
   1   8  26        0.51       -8.00     16.58 o 
   2   8  26        0.37      -22.49     29.11 o 
   1   1  27        0.23       -5.30     11.35 o 
   2   1  27       23.13       27.56     13.62 o 
   3   1  27        0.79       12.29     13.10 o 
   4   1  27       28.57       12.88     15.11 o 
   5   1  27        3.06        1.10     13.01 o 
   0   2  27        3.43       14.52     15.57 o 
   1   2  27       10.23        4.51     10.26 o 
   2   2  27       19.34       25.40     13.99 o 
   3   2  27        1.91       17.50     15.08 o 
   4   2  27        0.32      -11.22     14.13 o 
   5   2  27       11.84        9.24     18.40 o 
   1   3  27       15.18       24.19     13.98 o 
   2   3  27       12.87       22.12     14.68 o 
   3   3  27        0.20       -3.45     14.41 o 
   4   3  27       48.30       26.22     17.64 o 
   5   3  27        5.55        8.60     17.07 o 
   0   4  27       25.88       82.13     41.61 o 
   1   4  27        5.45      -10.63     14.51 o 
   2   4  27       10.87       30.07     18.27 o 
   3   4  27       20.68       23.76     22.71 o 
   4   4  27       22.26       37.67     24.64 o 
   1   5  27       42.43       75.17     23.03 o 
   2   5  27       25.18       46.77     19.26 o 
   3   5  27        4.56       14.21     22.19 o 
   4   5  27       17.24       24.94     26.94 o 
   0   6  27        9.99       43.04     38.75 o 
   1   6  27        0.69       14.25     19.27 o 
   2   6  27        6.73        0.90     18.08 o 
   3   6  27        0.27      -19.13     19.13 o 
   1   7  27       15.58       31.36     20.36 o 
   2   7  27        0.48       23.85     26.07 o 
   0   0  28       39.11       64.00     27.79 o 
   1   0  28        0.45      -13.79     16.36 o 
   2   0  28        6.32       -6.44     17.07 o 
   3   0  28       15.80       -5.65     27.21 o 
   4   0  28        7.41       10.37     29.00 o 
   1   1  28        4.05        5.41      9.11 o 
   2   1  28        6.49       16.74     14.00 o 
   3   1  28       20.45       33.18     15.11 o 
   4   1  28        0.16        8.68     14.18 o 
   0   2  28       19.22       11.19     18.93 o 
   1   2  28       18.41       22.91     13.35 o 
   2   2  28        9.98       19.19     15.77 o 
   3   2  28        3.58       14.65     15.19 o 
   4   2  28       16.66       25.67     17.45 o 
   1   3  28       14.01       20.38     17.28 o 
   2   3  28        0.78        3.72     17.06 o 
   3   3  28       21.47       21.88     21.27 o 
   4   3  28        0.14       -2.00     19.86 o 
   0   4  28        8.41      -14.57     27.66 o 
   1   4  28       13.87       18.72     19.17 o 
   2   4  28        0.08       -9.30     17.99 o 
   3   4  28        0.41        0.56     20.06 o 
   1   5  28        0.95        5.91     17.62 o 
   2   5  28        4.87        6.29     19.08 o 
   3   5  28        2.77        5.35     21.99 o 
   0   6  28       10.36       25.23     31.84 o 
   1   6  28        2.51       43.10     24.41 o 
   2   6  28        1.10       20.98     25.15 o 
   1   1  29        0.40       -0.17     10.63 o 
   2   1  29        0.66       10.86     13.31 o 
   3   1  29        0.50       11.46     15.12 o 
   0   2  29       11.68       -3.90     17.70 o 
   1   2  29       11.34       -6.00     14.33 o 
   2   2  29        0.00        3.17     15.54 o 
   3   2  29        3.79       30.49     17.66 o 
   1   3  29        7.30        5.26     16.94 o 
   2   3  29        2.05       28.62     21.84 o 
   3   3  29       26.91       17.24     21.56 o 
   0   4  29       45.03       74.90     37.70 o 
   1   4  29        0.54       -1.95     17.54 o 
   2   4  29        1.12       52.18     29.23 o 
   1   5  29       21.48       40.46     24.94 o 
   0   0  30        7.55       15.33     23.99 o 
   1   0  30       14.90        8.89     18.72 o 
   2   0  30        2.63       44.85     22.94 o 
   1   1  30        3.52        5.05     12.45 o 
   2   1  30       15.98       29.36     16.09 o 
   0   2  30       11.32        7.93     28.29 o 
   1   2  30       14.76       31.30     17.66 o 
   2   2  30        0.72        8.75     19.45 o 
   1   3  30        3.75        2.66     20.90 o 
                                                 
